# Supplementary material for: 3-(4-Bromo­phenyl­sulfin­yl)-2,4,6,7-tetra­methyl-1-benzofuran
Source: Acta Crystallogr Sect E Struct Rep Online. 2012 Jan 21;68(Pt 2):o481. doi: 10.1107/S1600536812001973 (PMC3275229; doi:10.1107/S1600536812001973)
Supplement: Supplementary file 1 [file e-68-0o481-sup1.cif]

##############################################################################
#                                                                            #
# This CIF contains the data in a paper accepted for publication in          #
# Acta Crystallographica Section E. It conforms to the requirements of       #
# Notes for Authors for Acta Crystallographica Section E, and has been       #
# peer reviewed under the auspices of the IUCr Commission on Journals.       #
#                                                                            #
# Full details of the Crystallographic Information File format               #
# are given in the paper "The Crystallographic Information File (CIF):       #
# a New Standard Archive File for Crystallography" by S. R. Hall, F. H.      #
# Allen and I. D. Brown [Acta Cryst. (1991), A47, 655-685].                  #
#                                                                            #
# The current version of the core CIF dictionary is obtainable from          #
# ftp://ftp.iucr.org/pub/cif_core.dic.                                       #
#                                                                            #
# Software is freely available for graphical display of the structure(s)     #
# in this CIF. For information consult the CIF software page                 #
# http://www.iucr.org/resources/cif/software.                                #
#                                                                            #
# This file may be used for bona fide research purposes within the           #
# scientific community so long as proper attribution is given to the journal # 
# article from which it was obtained.                                        #
#                                                                            #
##############################################################################
data_global
_audit_creation_method     'form.cif (version 2.0)'
_journal_data_validation_number     ?
_journal_date_recd_electronic     2012-01-13
_journal_date_accepted     2012-01-16
_journal_name_full     'Acta Crystallographica, Section E'
_journal_year     2012
_journal_volume     68
_journal_issue      2
_journal_page_first     o481
_journal_page_last     o481
_journal_paper_category     QO
_journal_paper_doi     10.1107/S1600536812001973
_journal_coeditor_code     XU5447
_publ_contact_author_name     'Prof. Uk Lee'
_publ_contact_author_address
;
Department of Chemistry, Pukyong National University, 599-1 Daeyeon 3-dong
Nam-gu, Busan 608-737, Republic of Korea
;
_publ_contact_author_email     'uklee@pknu.ac.kr'
_publ_contact_author_fax     '+82-51-629-5583'
_publ_contact_author_phone     '+82-51-629-5596'
_publ_section_title
;
3-(4-Bromophenylsulfinyl)-2,4,6,7-tetramethyl-1-benzofuran
;
loop_
    _publ_author_name
    _publ_author_address
    'Choi, Hong Dae'
;
Department of Chemistry, Dongeui University, San 24 Kaya-dong Busanjin-gu,
Busan 614-714, Republic of Korea
;
    'Seo, Pil Ja'
;
Department of Chemistry, Dongeui University, San 24 Kaya-dong Busanjin-gu,
Busan 614-714, Republic of Korea
;
    'Lee, Uk'
;
Department of Chemistry, Pukyong National University, 599-1 Daeyeon 3-dong
Nam-gu, Busan 608-737, Republic of Korea
;
data_I
_chemical_name_systematic
;
3-(4-Bromophenylsulfinyl)-2,4,6,7-tetramethyl-1-benzofuran
;
_chemical_name_common     ?
_chemical_formula_moiety     'C18 H17 Br O2 S'
_chemical_formula_sum     'C18 H17 Br O2 S'
_chemical_formula_iupac     'C18 H17 Br O2 S'
_chemical_formula_weight     377.29
_chemical_melting_point     ?
_symmetry_cell_setting     orthorhombic
_symmetry_space_group_name_H-M     'P n a 21'
_symmetry_space_group_name_Hall     'P 2c -2n'
loop_
    _symmetry_equiv_pos_as_xyz
    'x, y, z'
    '-x, -y, z+1/2'
    '-x+1/2, y+1/2, z+1/2'
    'x+1/2, -y+1/2, z'
_cell_length_a     12.0900(4)
_cell_length_b     20.8119(10)
_cell_length_c     6.4865(2)
_cell_angle_alpha     90.00
_cell_angle_beta     90.00
_cell_angle_gamma     90.00
_cell_volume     1632.11(11)
_cell_formula_units_Z     4
_cell_measurement_reflns_used     3034
_cell_measurement_theta_min     2.58
_cell_measurement_theta_max     26.46
_cell_measurement_temperature     173(2)
_exptl_crystal_description     'block'
_exptl_crystal_colour     'colourless'
_exptl_crystal_size_max     0.28
_exptl_crystal_size_mid     0.27
_exptl_crystal_size_min     0.06
_exptl_crystal_density_diffrn     1.535
_exptl_crystal_density_meas     ?
_exptl_crystal_density_method     'not measured'
_exptl_crystal_F_000     768
_exptl_absorpt_coefficient_mu     2.650
_exptl_absorpt_correction_type     multi-scan
_exptl_absorpt_process_details     '(<i>SADABS</i>; Bruker, 2009)'
_exptl_absorpt_correction_T_min     0.5240
_exptl_absorpt_correction_T_max     0.8572
_exptl_special_details     ?
_diffrn_ambient_temperature     173(2)
_diffrn_radiation_type     MoK\a
_diffrn_radiation_wavelength     0.71073
_diffrn_radiation_source     'rotating anode'
_diffrn_radiation_monochromator     'graphite multilayer'
_diffrn_measurement_device_type     'Bruker SMART APEXII CCD'
_diffrn_measurement_method     '\f and \w scans'
_diffrn_detector_area_resol_mean     10.0
_diffrn_reflns_number     8826
_diffrn_reflns_av_R_equivalents     0.0374
_diffrn_reflns_av_sigmaI/netI     0.0657
_diffrn_reflns_theta_min     1.95
_diffrn_reflns_theta_max     27.53
_diffrn_reflns_theta_full     27.53
_diffrn_measured_fraction_theta_max     0.994
_diffrn_measured_fraction_theta_full     0.994
_diffrn_reflns_limit_h_min     -15
_diffrn_reflns_limit_h_max     15
_diffrn_reflns_limit_k_min     -14
_diffrn_reflns_limit_k_max     27
_diffrn_reflns_limit_l_min     -8
_diffrn_reflns_limit_l_max     8
_diffrn_standards_number     0
_diffrn_standards_interval_count     ?
_diffrn_standards_interval_time     ?
_diffrn_standards_decay_%     ?
_refine_special_details
;
 Refinement of F^2^ against ALL reflections.  The weighted R-factor wR and
 goodness of fit S are based on F^2^, conventional R-factors R are based
 on F, with F set to zero for negative F^2^. The threshold expression of
 F^2^ > 2sigma(F^2^) is used only for calculating R-factors(gt) etc. and is
 not relevant to the choice of reflections for refinement.  R-factors based
 on F^2^ are statistically about twice as large as those based on F, and R-
 factors based on ALL data will be even larger.
;
_reflns_number_total     3658
_reflns_number_gt     2943
_reflns_threshold_expression     I>2\s(I)
_refine_ls_structure_factor_coef     Fsqd
_refine_ls_matrix_type     full
_refine_ls_R_factor_all     0.0484
_refine_ls_R_factor_gt     0.0336
_refine_ls_wR_factor_gt     0.0707
_refine_ls_wR_factor_ref     0.0757
_refine_ls_goodness_of_fit_ref     0.989
_refine_ls_restrained_S_all     0.989
_refine_ls_number_reflns     3658
_refine_ls_number_parameters     203
_refine_ls_number_restraints     1
_refine_ls_hydrogen_treatment     constr
_refine_ls_weighting_scheme     calc
_refine_ls_weighting_details
         'calc w=1/[\s^2^(Fo^2^)+(0.0182P)^2^+0.0000P] where P=(Fo^2^+2Fc^2^)/3'
_atom_sites_solution_hydrogens     difmap
_atom_sites_solution_primary     direct
_atom_sites_solution_secondary     difmap
_refine_ls_shift/su_max     0.001
_refine_ls_shift/su_mean     0.000
_refine_diff_density_max     0.288
_refine_diff_density_min     -0.291
_refine_ls_extinction_method     none
_refine_ls_extinction_coef     ?
_refine_ls_abs_structure_details     'Flack (1983), 1607 Friedel pairs'
_refine_ls_abs_structure_Flack     0.005(8)
loop_
    _atom_type_symbol
    _atom_type_description
    _atom_type_scat_dispersion_real
    _atom_type_scat_dispersion_imag
    _atom_type_scat_source
    'C' 'C' 0.0033 0.0016
                         'International Tables Vol C Tables 4.2.6.8 and 6.1.1.4'
    'H' 'H' 0.0000 0.0000
                         'International Tables Vol C Tables 4.2.6.8 and 6.1.1.4'
    'O' 'O' 0.0106 0.0060
                         'International Tables Vol C Tables 4.2.6.8 and 6.1.1.4'
    'S' 'S' 0.1246 0.1234
                         'International Tables Vol C Tables 4.2.6.8 and 6.1.1.4'
    'Br' 'Br' -0.2901 2.4595
                         'International Tables Vol C Tables 4.2.6.8 and 6.1.1.4'
_computing_data_collection     '<i>APEX2</i> (Bruker, 2009)'
_computing_cell_refinement     '<i>SAINT</i> (Bruker, 2009)'
_computing_data_reduction     '<i>SAINT</i> (Bruker, 2009)'
_computing_structure_solution     '<i>SHELXS97</i> (Sheldrick, 2008)'
_computing_structure_refinement     '<i>SHELXL97</i> (Sheldrick, 2008)'
_computing_molecular_graphics
        '<i>ORTEP-3</i> (Farrugia, 1997) and <i>DIAMOND</i> (Brandenburg, 1998)'
_computing_publication_material     '<i>SHELXL97</i> (Sheldrick, 2008)'
loop_
    _atom_site_type_symbol
    _atom_site_label
    _atom_site_fract_x
    _atom_site_fract_y
    _atom_site_fract_z
    _atom_site_U_iso_or_equiv
    _atom_site_adp_type
    _atom_site_calc_flag
    _atom_site_refinement_flags
    _atom_site_occupancy
    _atom_site_symmetry_multiplicity
    _atom_site_disorder_assembly
    _atom_site_disorder_group
    Br Br1 0.48579(2) 0.445878(18) -0.20739(7) 0.05430(12) Uani d . 1 2 . .
    S S1 0.36475(5) 0.25057(4) 0.52550(12) 0.03236(16) Uani d . 1 2 . .
    O O1 0.62687(13) 0.14452(9) 0.6057(3) 0.0293(4) Uani d . 1 2 . .
    O O2 0.25673(14) 0.22004(11) 0.4737(3) 0.0426(5) Uani d . 1 2 . .
    C C1 0.47176(18) 0.19373(14) 0.5032(4) 0.0265(6) Uani d . 1 2 . .
    C C2 0.49653(18) 0.14497(14) 0.3496(4) 0.0271(6) Uani d . 1 2 . .
    C C3 0.4518(2) 0.12236(13) 0.1632(4) 0.0296(6) Uani d . 1 2 . .
    C C4 0.5086(2) 0.07291(16) 0.0671(5) 0.0341(7) Uani d . 1 2 . .
    H H4 0.4800 0.0571 -0.0597 0.041 Uiso calc R 1 2 . .
    C C5 0.6055(2) 0.04454(13) 0.1445(4) 0.0321(6) Uani d . 1 2 . .
    C C6 0.6495(2) 0.06553(13) 0.3332(4) 0.0302(6) Uani d . 1 2 . .
    C C7 0.5935(2) 0.11587(13) 0.4230(4) 0.0263(6) Uani d . 1 2 . .
    C C8 0.5520(2) 0.19176(13) 0.6489(4) 0.0275(6) Uani d . 1 2 . .
    C C9 0.3473(2) 0.14958(16) 0.0704(4) 0.0373(7) Uani d . 1 2 . .
    H H9A 0.3632 0.1916 0.0091 0.056 Uiso calc R 1 2 . .
    H H9B 0.2912 0.1544 0.1783 0.056 Uiso calc R 1 2 . .
    H H9C 0.3198 0.1204 -0.0364 0.056 Uiso calc R 1 2 . .
    C C10 0.6606(2) -0.00863(15) 0.0254(5) 0.0460(8) Uani d . 1 2 . .
    H H10A 0.7390 0.0017 0.0058 0.069 Uiso calc R 1 2 . .
    H H10B 0.6247 -0.0132 -0.1093 0.069 Uiso calc R 1 2 . .
    H H10C 0.6539 -0.0490 0.1021 0.069 Uiso calc R 1 2 . .
    C C11 0.7512(2) 0.03784(15) 0.4304(5) 0.0401(7) Uani d . 1 2 . .
    H H11A 0.7537 0.0499 0.5763 0.060 Uiso calc R 1 2 . .
    H H11B 0.8169 0.0546 0.3601 0.060 Uiso calc R 1 2 . .
    H H11C 0.7496 -0.0091 0.4183 0.060 Uiso calc R 1 2 . .
    C C12 0.5771(2) 0.23122(14) 0.8323(4) 0.0341(6) Uani d . 1 2 . .
    H H12A 0.5872 0.2032 0.9521 0.051 Uiso calc R 1 2 . .
    H H12B 0.5157 0.2609 0.8583 0.051 Uiso calc R 1 2 . .
    H H12C 0.6450 0.2558 0.8081 0.051 Uiso calc R 1 2 . .
    C C13 0.40119(18) 0.30180(12) 0.3141(4) 0.0280(6) Uani d . 1 2 . .
    C C14 0.32284(19) 0.31628(13) 0.1674(4) 0.0304(6) Uani d . 1 2 . .
    H H14 0.2519 0.2968 0.1740 0.036 Uiso calc R 1 2 . .
    C C15 0.3471(2) 0.35925(14) 0.0098(5) 0.0325(6) Uani d . 1 2 . .
    H H15 0.2940 0.3689 -0.0936 0.039 Uiso calc R 1 2 . .
    C C16 0.4504(2) 0.38754(13) 0.0075(4) 0.0336(6) Uani d . 1 2 . .
    C C17 0.5294(2) 0.37388(14) 0.1551(5) 0.0351(7) Uani d . 1 2 . .
    H H17 0.5999 0.3939 0.1497 0.042 Uiso calc R 1 2 . .
    C C18 0.50500(18) 0.33121(14) 0.3091(6) 0.0328(6) Uani d . 1 2 . .
    H H18 0.5584 0.3217 0.4121 0.039 Uiso calc R 1 2 . .
loop_
    _atom_site_aniso_label
    _atom_site_aniso_U_11
    _atom_site_aniso_U_22
    _atom_site_aniso_U_33
    _atom_site_aniso_U_12
    _atom_site_aniso_U_13
    _atom_site_aniso_U_23
    Br1 0.04980(18) 0.0588(2) 0.0543(2) -0.01458(15) -0.0108(2) 0.0187(2)
    S1 0.0254(3) 0.0424(4) 0.0292(3) 0.0041(3) 0.0027(3) -0.0035(3)
    O1 0.0267(8) 0.0342(11) 0.0269(9) 0.0003(8) -0.0012(8) -0.0024(8)
    O2 0.0204(8) 0.0585(15) 0.0490(13) -0.0016(8) 0.0056(8) 0.0010(11)
    C1 0.0225(11) 0.0324(16) 0.0246(13) -0.0003(10) 0.0043(11) -0.0007(11)
    C2 0.0235(12) 0.0294(17) 0.0283(15) -0.0036(10) 0.0051(10) 0.0010(11)
    C3 0.0284(12) 0.0340(17) 0.0264(13) -0.0081(11) -0.0011(11) 0.0028(13)
    C4 0.0385(15) 0.0387(18) 0.0251(14) -0.0125(13) 0.0008(11) -0.0040(13)
    C5 0.0363(14) 0.0261(16) 0.0339(15) -0.0072(11) 0.0089(13) -0.0038(12)
    C6 0.0291(12) 0.0292(17) 0.0323(16) -0.0045(10) 0.0028(11) 0.0014(13)
    C7 0.0265(12) 0.0309(16) 0.0214(12) -0.0037(11) 0.0010(11) -0.0007(11)
    C8 0.0267(12) 0.0309(16) 0.0249(14) 0.0002(11) 0.0017(11) 0.0017(12)
    C9 0.0327(13) 0.049(2) 0.0299(15) -0.0067(13) -0.0065(12) -0.0059(13)
    C10 0.0533(18) 0.040(2) 0.0448(16) -0.0017(14) 0.0079(18) -0.0112(16)
    C11 0.0357(14) 0.0355(19) 0.0490(18) 0.0064(13) -0.0006(14) -0.0014(15)
    C12 0.0318(14) 0.0416(18) 0.0288(15) 0.0003(12) -0.0011(12) -0.0052(13)
    C13 0.0234(10) 0.0303(15) 0.0304(14) 0.0065(10) -0.0005(12) -0.0068(13)
    C14 0.0219(11) 0.0340(17) 0.0351(15) 0.0023(11) -0.0029(12) -0.0059(13)
    C15 0.0238(12) 0.0369(18) 0.0369(15) 0.0039(11) -0.0055(12) -0.0041(14)
    C16 0.0370(13) 0.0303(17) 0.0335(15) -0.0001(12) -0.0020(13) -0.0030(14)
    C17 0.0247(12) 0.0347(18) 0.0459(18) -0.0028(12) -0.0009(13) -0.0036(14)
    C18 0.0262(12) 0.0350(17) 0.0371(16) 0.0046(10) -0.0061(14) -0.0006(16)
_geom_special_details
;
 All esds (except the esd in the dihedral angle between two l.s. planes)
 are estimated using the full covariance matrix.  The cell esds are taken
 into account individually in the estimation of esds in distances, angles
 and torsion angles; correlations between esds in cell parameters are only
 used when they are defined by crystal symmetry.  An approximate (isotropic)
 treatment of cell esds is used for estimating esds involving l.s. planes.
;
loop_
    _geom_bond_atom_site_label_1
    _geom_bond_atom_site_label_2
    _geom_bond_site_symmetry_2
    _geom_bond_distance
    _geom_bond_publ_flag
    Br1 C16 . 1.897(3) ?
    S1 O2 . 1.491(2) ?
    S1 C1 . 1.759(3) ?
    S1 C13 . 1.792(3) ?
    O1 C8 . 1.365(3) ?
    O1 C7 . 1.387(3) ?
    C1 C8 . 1.355(4) ?
    C1 C2 . 1.453(4) ?
    C2 C7 . 1.403(4) ?
    C2 C3 . 1.405(4) ?
    C3 C4 . 1.385(4) ?
    C3 C9 . 1.510(4) ?
    C4 C5 . 1.406(4) ?
    C4 H4 . 0.9500 ?
    C5 C6 . 1.404(4) ?
    C5 C10 . 1.505(4) ?
    C6 C7 . 1.377(4) ?
    C6 C11 . 1.497(4) ?
    C8 C12 . 1.477(4) ?
    C9 H9A . 0.9800 ?
    C9 H9B . 0.9800 ?
    C9 H9C . 0.9800 ?
    C10 H10A . 0.9800 ?
    C10 H10B . 0.9800 ?
    C10 H10C . 0.9800 ?
    C11 H11A . 0.9800 ?
    C11 H11B . 0.9800 ?
    C11 H11C . 0.9800 ?
    C12 H12A . 0.9800 ?
    C12 H12B . 0.9800 ?
    C12 H12C . 0.9800 ?
    C13 C14 . 1.376(4) ?
    C13 C18 . 1.397(3) ?
    C14 C15 . 1.390(4) ?
    C14 H14 . 0.9500 ?
    C15 C16 . 1.381(4) ?
    C15 H15 . 0.9500 ?
    C16 C17 . 1.381(4) ?
    C17 C18 . 1.369(5) ?
    C17 H17 . 0.9500 ?
    C18 H18 . 0.9500 ?
loop_
    _geom_angle_atom_site_label_1
    _geom_angle_atom_site_label_2
    _geom_angle_atom_site_label_3
    _geom_angle_site_symmetry_1
    _geom_angle_site_symmetry_3
    _geom_angle
    _geom_angle_publ_flag
    O2 S1 C1 . . 109.82(13) ?
    O2 S1 C13 . . 107.25(12) ?
    C1 S1 C13 . . 99.00(12) ?
    C8 O1 C7 . . 107.00(19) ?
    C8 C1 C2 . . 108.0(2) ?
    C8 C1 S1 . . 119.3(2) ?
    C2 C1 S1 . . 132.64(19) ?
    C7 C2 C3 . . 118.0(3) ?
    C7 C2 C1 . . 103.9(2) ?
    C3 C2 C1 . . 138.1(2) ?
    C4 C3 C2 . . 116.5(2) ?
    C4 C3 C9 . . 120.9(3) ?
    C2 C3 C9 . . 122.6(3) ?
    C3 C4 C5 . . 124.3(3) ?
    C3 C4 H4 . . 117.8 ?
    C5 C4 H4 . . 117.8 ?
    C6 C5 C4 . . 119.8(3) ?
    C6 C5 C10 . . 120.6(3) ?
    C4 C5 C10 . . 119.6(3) ?
    C7 C6 C5 . . 114.8(2) ?
    C7 C6 C11 . . 121.3(2) ?
    C5 C6 C11 . . 123.9(2) ?
    C6 C7 O1 . . 123.1(2) ?
    C6 C7 C2 . . 126.6(2) ?
    O1 C7 C2 . . 110.3(2) ?
    C1 C8 O1 . . 110.7(2) ?
    C1 C8 C12 . . 133.8(2) ?
    O1 C8 C12 . . 115.5(2) ?
    C3 C9 H9A . . 109.5 ?
    C3 C9 H9B . . 109.5 ?
    H9A C9 H9B . . 109.5 ?
    C3 C9 H9C . . 109.5 ?
    H9A C9 H9C . . 109.5 ?
    H9B C9 H9C . . 109.5 ?
    C5 C10 H10A . . 109.5 ?
    C5 C10 H10B . . 109.5 ?
    H10A C10 H10B . . 109.5 ?
    C5 C10 H10C . . 109.5 ?
    H10A C10 H10C . . 109.5 ?
    H10B C10 H10C . . 109.5 ?
    C6 C11 H11A . . 109.5 ?
    C6 C11 H11B . . 109.5 ?
    H11A C11 H11B . . 109.5 ?
    C6 C11 H11C . . 109.5 ?
    H11A C11 H11C . . 109.5 ?
    H11B C11 H11C . . 109.5 ?
    C8 C12 H12A . . 109.5 ?
    C8 C12 H12B . . 109.5 ?
    H12A C12 H12B . . 109.5 ?
    C8 C12 H12C . . 109.5 ?
    H12A C12 H12C . . 109.5 ?
    H12B C12 H12C . . 109.5 ?
    C14 C13 C18 . . 120.4(3) ?
    C14 C13 S1 . . 119.35(18) ?
    C18 C13 S1 . . 120.0(2) ?
    C13 C14 C15 . . 120.3(2) ?
    C13 C14 H14 . . 119.8 ?
    C15 C14 H14 . . 119.8 ?
    C16 C15 C14 . . 118.2(2) ?
    C16 C15 H15 . . 120.9 ?
    C14 C15 H15 . . 120.9 ?
    C17 C16 C15 . . 122.0(3) ?
    C17 C16 Br1 . . 119.0(2) ?
    C15 C16 Br1 . . 119.0(2) ?
    C18 C17 C16 . . 119.4(2) ?
    C18 C17 H17 . . 120.3 ?
    C16 C17 H17 . . 120.3 ?
    C17 C18 C13 . . 119.6(3) ?
    C17 C18 H18 . . 120.2 ?
    C13 C18 H18 . . 120.2 ?
loop_
    _geom_torsion_atom_site_label_1
    _geom_torsion_atom_site_label_2
    _geom_torsion_atom_site_label_3
    _geom_torsion_atom_site_label_4
    _geom_torsion_site_symmetry_1
    _geom_torsion_site_symmetry_2
    _geom_torsion_site_symmetry_3
    _geom_torsion_site_symmetry_4
    _geom_torsion
    _geom_torsion_publ_flag
    O2 S1 C1 C8 . . . . -137.6(2) ?
    C13 S1 C1 C8 . . . . 110.3(2) ?
    O2 S1 C1 C2 . . . . 43.6(3) ?
    C13 S1 C1 C2 . . . . -68.5(3) ?
    C8 C1 C2 C7 . . . . 1.1(3) ?
    S1 C1 C2 C7 . . . . -180.0(2) ?
    C8 C1 C2 C3 . . . . -178.5(3) ?
    S1 C1 C2 C3 . . . . 0.4(5) ?
    C7 C2 C3 C4 . . . . -0.3(4) ?
    C1 C2 C3 C4 . . . . 179.2(3) ?
    C7 C2 C3 C9 . . . . 179.5(2) ?
    C1 C2 C3 C9 . . . . -1.0(5) ?
    C2 C3 C4 C5 . . . . 0.5(4) ?
    C9 C3 C4 C5 . . . . -179.3(3) ?
    C3 C4 C5 C6 . . . . 1.2(4) ?
    C3 C4 C5 C10 . . . . -179.5(3) ?
    C4 C5 C6 C7 . . . . -2.8(4) ?
    C10 C5 C6 C7 . . . . 177.9(2) ?
    C4 C5 C6 C11 . . . . 179.0(3) ?
    C10 C5 C6 C11 . . . . -0.3(4) ?
    C5 C6 C7 O1 . . . . -177.7(2) ?
    C11 C6 C7 O1 . . . . 0.5(4) ?
    C5 C6 C7 C2 . . . . 3.2(4) ?
    C11 C6 C7 C2 . . . . -178.6(3) ?
    C8 O1 C7 C6 . . . . -179.4(2) ?
    C8 O1 C7 C2 . . . . -0.2(3) ?
    C3 C2 C7 C6 . . . . -1.6(4) ?
    C1 C2 C7 C6 . . . . 178.7(3) ?
    C3 C2 C7 O1 . . . . 179.1(2) ?
    C1 C2 C7 O1 . . . . -0.5(3) ?
    C2 C1 C8 O1 . . . . -1.3(3) ?
    S1 C1 C8 O1 . . . . 179.65(18) ?
    C2 C1 C8 C12 . . . . 175.0(3) ?
    S1 C1 C8 C12 . . . . -4.1(4) ?
    C7 O1 C8 C1 . . . . 0.9(3) ?
    C7 O1 C8 C12 . . . . -176.1(2) ?
    O2 S1 C13 C14 . . . . 13.0(2) ?
    C1 S1 C13 C14 . . . . 127.2(2) ?
    O2 S1 C13 C18 . . . . -172.7(2) ?
    C1 S1 C13 C18 . . . . -58.6(2) ?
    C18 C13 C14 C15 . . . . 1.5(4) ?
    S1 C13 C14 C15 . . . . 175.7(2) ?
    C13 C14 C15 C16 . . . . -1.2(4) ?
    C14 C15 C16 C17 . . . . 0.6(4) ?
    C14 C15 C16 Br1 . . . . 179.5(2) ?
    C15 C16 C17 C18 . . . . -0.2(4) ?
    Br1 C16 C17 C18 . . . . -179.2(2) ?
    C16 C17 C18 C13 . . . . 0.5(5) ?
    C14 C13 C18 C17 . . . . -1.1(4) ?
    S1 C13 C18 C17 . . . . -175.3(2) ?
loop_
    _geom_hbond_atom_site_label_D
    _geom_hbond_atom_site_label_H
    _geom_hbond_atom_site_label_A
    _geom_hbond_site_symmetry_A
    _geom_hbond_distance_DH
    _geom_hbond_distance_HA
    _geom_hbond_distance_DA
    _geom_hbond_angle_DHA
    C18 H18 O2 4 0.95 2.58 3.397(3) 144
    C10 H10B Cg1 2_654 0.98 2.87 3.604(3) 132
    C12 H12B Cg2 1_556 0.98 2.84 3.671(3) 143
_iucr_refine_instructions_details
;
TITL 1153 IN PNA2(1)
CELL  0.71073 12.09000 20.81190  6.48650 90.00000 90.00000 90.00000
ZERR 4  0.00040  0.00100  0.00020  0.00000  0.00000  0.00000
LATT -1
SYMM -X, -Y, Z+ 0.50000
SYMM -X+ 0.50000, Y+ 0.50000, Z+ 0.50000
SYMM X+ 0.50000, -Y+ 0.50000, Z
SFAC C H O S BR
UNIT 72 68 8 4 4
TEMP -100
L.S. 15
BOND
MPLA 9 C1 C2 C3 C4 C5 C6 C7 O1 C8
MPLA 6 C13 C14 C15 C16 C17 C18
ACTA
EQIV $1  0.5+x, 0.5-y, z
HTAB C18 O2_$1
CONF
BOND $H
FMAP 2
PLAN 20
SIZE 0.06 0.272 0.28
WGHT    0.018200
FVAR       0.16424
BR1   5    0.485786    0.445878   -0.207385    11.00000    0.04980    0.05876 =
         0.05434    0.01870   -0.01076   -0.01458
S1    4    0.364754    0.250575    0.525497    11.00000    0.02543    0.04243 =
         0.02923   -0.00351    0.00267    0.00413
O1    3    0.626868    0.144524    0.605727    11.00000    0.02675    0.03424 =
         0.02686   -0.00239   -0.00116    0.00033
O2    3    0.256732    0.220041    0.473688    11.00000    0.02044    0.05849 =
         0.04898    0.00096    0.00563   -0.00159
C1    1    0.471764    0.193728    0.503215    11.00000    0.02249    0.03241 =
         0.02460   -0.00072    0.00430   -0.00032
C2    1    0.496526    0.144973    0.349566    11.00000    0.02354    0.02936 =
         0.02827    0.00104    0.00515   -0.00356
C3    1    0.451789    0.122357    0.163250    11.00000    0.02844    0.03398 =
         0.02638    0.00275   -0.00109   -0.00805
C4    1    0.508554    0.072908    0.067057    11.00000    0.03854    0.03872 =
         0.02505   -0.00400    0.00076   -0.01254
AFIX  43
H4    2    0.480037    0.057124   -0.059672    11.00000   -1.20000
AFIX   0
C5    1    0.605545    0.044537    0.144521    11.00000    0.03634    0.02613 =
         0.03394   -0.00382    0.00892   -0.00717
C6    1    0.649521    0.065529    0.333189    11.00000    0.02907    0.02916 =
         0.03227    0.00143    0.00283   -0.00446
C7    1    0.593509    0.115868    0.422951    11.00000    0.02655    0.03087 =
         0.02139   -0.00075    0.00099   -0.00367
C8    1    0.552035    0.191765    0.648909    11.00000    0.02666    0.03087 =
         0.02490    0.00171    0.00166    0.00020
C9    1    0.347315    0.149579    0.070423    11.00000    0.03271    0.04935 =
         0.02989   -0.00590   -0.00652   -0.00674
AFIX 137
H9A   2    0.363168    0.191613    0.009073    11.00000   -1.50000
H9B   2    0.291181    0.154434    0.178297    11.00000   -1.50000
H9C   2    0.319774    0.120361   -0.036361    11.00000   -1.50000
AFIX   0
C10   1    0.660594   -0.008629    0.025381    11.00000    0.05326    0.03986 =
         0.04484   -0.01116    0.00788   -0.00171
AFIX 137
H10A  2    0.738985    0.001681    0.005787    11.00000   -1.50000
H10B  2    0.624737   -0.013181   -0.109327    11.00000   -1.50000
H10C  2    0.653911   -0.049009    0.102092    11.00000   -1.50000
AFIX   0
C11   1    0.751215    0.037841    0.430381    11.00000    0.03565    0.03547 =
         0.04903   -0.00136   -0.00056    0.00641
AFIX 137
H11A  2    0.753708    0.049921    0.576333    11.00000   -1.50000
H11B  2    0.816941    0.054564    0.360100    11.00000   -1.50000
H11C  2    0.749567   -0.009088    0.418332    11.00000   -1.50000
AFIX   0
C12   1    0.577098    0.231222    0.832272    11.00000    0.03179    0.04158 =
         0.02879   -0.00519   -0.00114    0.00028
AFIX 137
H12A  2    0.587222    0.203168    0.952139    11.00000   -1.50000
H12B  2    0.515699    0.260878    0.858261    11.00000   -1.50000
H12C  2    0.645007    0.255804    0.808098    11.00000   -1.50000
AFIX   0
C13   1    0.401190    0.301802    0.314120    11.00000    0.02335    0.03033 =
         0.03044   -0.00683   -0.00047    0.00645
C14   1    0.322839    0.316283    0.167432    11.00000    0.02194    0.03402 =
         0.03513   -0.00587   -0.00290    0.00234
AFIX  43
H14   2    0.251852    0.296816    0.173954    11.00000   -1.20000
AFIX   0
C15   1    0.347073    0.359252    0.009802    11.00000    0.02385    0.03686 =
         0.03690   -0.00411   -0.00549    0.00388
AFIX  43
H15   2    0.293981    0.368915   -0.093622    11.00000   -1.20000
AFIX   0
C16   1    0.450423    0.387538    0.007512    11.00000    0.03700    0.03027 =
         0.03351   -0.00295   -0.00195   -0.00012
C17   1    0.529371    0.373876    0.155063    11.00000    0.02473    0.03472 =
         0.04593   -0.00357   -0.00089   -0.00280
AFIX  43
H17   2    0.599925    0.393900    0.149669    11.00000   -1.20000
AFIX   0
C18   1    0.505005    0.331214    0.309137    11.00000    0.02621    0.03499 =
         0.03707   -0.00063   -0.00608    0.00458
AFIX  43
H18   2    0.558409    0.321664    0.412109    11.00000   -1.20000
HKLF 4
REM  1153 IN PNA2(1)
REM R1 =  0.0336 for   2943 Fo > 4sig(Fo)  and  0.0484 for all   3658 data
REM    203 parameters refined using      1 restraints
END
WGHT      0.0182      0.0000
REM Highest difference peak  0.288,  deepest hole -0.291,  1-sigma level  0.056
Q1    1   0.3827  0.2730  0.3858  11.00000  0.05    0.29
Q2    1   0.4685  0.4015 -0.2046  11.00000  0.05    0.28
Q3    1   0.3651  0.2694  0.6580  11.00000  0.05    0.24
Q4    1   0.4500  0.2976  0.2863  11.00000  0.05    0.23
Q5    1   0.4982  0.5010 -0.2104  11.00000  0.05    0.23
Q6    1   0.4872  0.4317 -0.0599  11.00000  0.05    0.19
Q7    1   0.3181  0.2100  0.5307  11.00000  0.05    0.19
Q8    1   0.7255 -0.1290  0.0294  11.00000  0.05    0.19
Q9    1   0.7991  0.0702  0.4631  11.00000  0.05    0.19
Q10   1   0.8838  0.0100  0.0523  11.00000  0.05    0.19
Q11   1   0.5453  0.4582  0.3334  11.00000  0.05    0.19
Q12   1   0.2931  0.3170  0.1503  11.00000  0.05    0.19
Q13   1   0.3321  0.3080  0.3127  11.00000  0.05    0.19
Q14   1   0.4980  0.3612 -0.2098  11.00000  0.05    0.18
Q15   1   0.2677  0.1776  0.4765  11.00000  0.05    0.18
Q16   1   0.7426 -0.0132  0.0762  11.00000  0.05    0.18
Q17   1   0.2545  0.2512 -0.0063  11.00000  0.05    0.18
Q18   1   0.4828  0.1803  0.3948  11.00000  0.05    0.18
Q19   1   0.4819  0.1850  0.6068  11.00000  0.05    0.18
Q20   1   0.3901  0.2953  0.5328  11.00000  0.05    0.18
;
