# Supplementary material for: 3-(4-Bromo­phenyl­sulfin­yl)-2,4,6,7-tetra­methyl-1-benzofuran
Source: Acta Crystallogr Sect E Struct Rep Online. 2012 Jan 21;68(Pt 2):o481. doi: 10.1107/S1600536812001973 (PMC3275229; doi:10.1107/S1600536812001973)
Supplement: Supplementary file 2 [file e-68-0o481-Isup2.hkl]

# 
# h,k,l, Fc-squared, Fo-squared, sigma(Fo-squared) and status flag 
# 
data_I
_shelx_title ' 1153 IN PNA2(1)' 
_shelx_refln_list_code          4 
_shelx_F_calc_maximum      195.85 
_exptl_crystal_F_000       768.00 
_reflns_d_resolution_high  0.7689 
 
loop_ 
 _symmetry_equiv_pos_as_xyz 
 'x, y, z' 
 '-x, -y, z+1/2' 
 '-x+1/2, y+1/2, z+1/2' 
 'x+1/2, -y+1/2, z' 
 
_cell_length_a    12.0900 
_cell_length_b    20.8119 
_cell_length_c     6.4865 
_cell_angle_alpha  90.000 
_cell_angle_beta   90.000 
_cell_angle_gamma  90.000 
 
_shelx_F_squared_multiplier     1.000 
 
loop_ 
 _refln_index_h 
 _refln_index_k 
 _refln_index_l 
 _refln_F_squared_calc 
 _refln_F_squared_meas 
 _refln_F_squared_sigma 
 _refln_observed_status 
   2   0  -8      202.30      231.32     40.41 o 
   4   0  -8       31.45       22.24     33.73 o 
   1   1  -8      133.72      220.57     36.70 o 
   2   1  -8      180.61      227.99     28.83 o 
   3   1  -8       93.82      113.33     25.93 o 
   4   1  -8       14.56      -20.07     21.94 o 
   1   2  -8        5.05        7.41     30.03 o 
   2   2  -8       73.30       94.54     24.42 o 
   3   2  -8        0.07       -3.66     21.49 o 
   4   2  -8      254.31      267.64     33.54 o 
   1   3  -8        0.94       -2.59     30.40 o 
   2   3  -8       65.89       79.73     23.46 o 
   3   3  -8      109.98       95.84     25.67 o 
   4   3  -8        9.42       -6.85     22.47 o 
   0   4  -8       65.79       42.63     30.40 o 
   1   4  -8        7.76       14.09     31.51 o 
   2   4  -8       13.53       -7.04     28.92 o 
   3   4  -8       17.38       27.70     34.85 o 
   4   4  -8      112.71      146.54     27.65 o 
   1   5  -8      221.71      189.06     40.78 o 
   2   5  -8      104.33      116.03     36.33 o 
   3   5  -8       38.31       19.40     22.28 o 
   0   6  -8      104.99      108.62     33.36 o 
   1   6  -8       57.56       43.74     32.25 o 
   2   6  -8       47.84       48.56     34.85 o 
   3   6  -8       26.05      -10.01     32.62 o 
   1   7  -8       29.80       46.23     22.41 o 
   2   7  -8      183.87      196.85     41.15 o 
   0   8  -8       80.03       94.53     34.10 o 
   1   8  -8       13.75       -0.26     26.88 o 
   2   0  -7      279.35      299.53     43.37 o 
   4   0  -7       79.64       57.46     27.43 o 
   6   0  -7      194.86      190.91     41.15 o 
   8   0  -7      210.98      179.42     46.34 o 
   0   1  -7      153.18      157.32     35.22 o 
   1   1  -7       80.99       72.25     15.23 o 
   2   1  -7       50.13       76.85     20.16 o 
   3   1  -7        4.16       -5.22     17.95 o 
   4   1  -7      182.49      237.02     27.52 o 
   5   1  -7      251.04      279.84     31.84 o 
   6   1  -7      184.65      192.11     29.09 o 
   7   1  -7      187.58      206.69     29.80 o 
   8   1  -7      102.37      114.83     28.92 o 
   1   2  -7        3.40       -2.85     13.00 o 
   2   2  -7        2.38      -14.56     18.72 o 
   3   2  -7       28.44       47.67     19.78 o 
   4   2  -7       64.00       82.20     25.39 o 
   5   2  -7       29.95       21.54     21.45 o 
   6   2  -7      201.01      243.59     34.29 o 
   7   2  -7       24.83       38.80     22.64 o 
   8   2  -7        2.17      -19.61     23.71 o 
   0   3  -7      327.94      306.57     38.55 o 
   1   3  -7       27.12       50.62     17.60 o 
   2   3  -7      241.59      239.26     26.73 o 
   3   3  -7       28.87      -17.64     18.33 o 
   4   3  -7      572.25      602.03     47.95 o 
   5   3  -7       27.75       31.08     21.62 o 
   6   3  -7      352.46      378.11     36.04 o 
   7   3  -7       37.35       44.08     23.01 o 
   8   3  -7      113.66      103.56     27.52 o 
   1   4  -7      844.26      907.17     48.21 o 
   2   4  -7      181.46      232.42     20.33 o 
   3   4  -7      285.65      294.66     31.32 o 
   4   4  -7        5.94       19.59     19.99 o 
   5   4  -7      185.65      224.45     53.20 o 
   6   4  -7       12.03       25.15     22.67 o 
   7   4  -7       92.80      128.28     30.03 o 
   8   4  -7      138.88      135.68     40.04 o 
   0   5  -7     1301.22     1369.02    119.37 o 
   1   5  -7        7.20       -7.53     13.19 o 
   2   5  -7      419.97      461.70     29.74 o 
   3   5  -7       15.27       18.88     18.87 o 
   4   5  -7      215.94      232.08     52.83 o 
   5   5  -7        9.46        9.24     20.69 o 
   6   5  -7      342.60      385.75     37.74 o 
   7   5  -7       15.59       22.24     32.99 o 
   8   5  -7      137.31      154.21     38.55 o 
   1   6  -7      205.90      249.82     25.15 o 
   2   6  -7      137.92      143.90     22.54 o 
   3   6  -7      115.19      133.45     34.10 o 
   4   6  -7       32.26       35.22     30.77 o 
   5   6  -7      155.08      125.30     35.59 o 
   6   6  -7       69.45       48.19     33.73 o 
   7   6  -7      200.38      260.61     47.08 o 
   8   6  -7       35.71       24.47     34.48 o 
   0   7  -7      302.39      238.73     37.81 o 
   1   7  -7       50.06       14.79     17.82 o 
   2   7  -7      576.12      648.93     50.42 o 
   3   7  -7       23.41       39.79     18.68 o 
   4   7  -7      560.69      511.95     66.36 o 
   5   7  -7       24.19      -10.01     30.77 o 
   6   7  -7       25.20       -0.74     31.88 o 
   7   7  -7       49.91       83.04     37.07 o 
   1   8  -7       93.44       95.98     21.88 o 
   2   8  -7      175.76      175.91     24.70 o 
   3   8  -7       83.56       86.40     20.83 o 
   4   8  -7      107.26      117.88     34.85 o 
   5   8  -7       25.16       41.89     32.25 o 
   6   8  -7      285.81      298.05     50.05 o 
   7   8  -7        1.79        7.04     30.77 o 
   0   9  -7      269.18      244.67     41.89 o 
   1   9  -7       23.58       30.06     19.69 o 
   2   9  -7       46.56       48.04     20.16 o 
   3   9  -7       41.98       63.46     21.04 o 
   4   9  -7      105.52       78.22     34.48 o 
   5   9  -7       75.34       61.54     35.22 o 
   6   9  -7       46.07       50.42     35.59 o 
   7   9  -7       48.58       42.63     33.36 o 
   1  10  -7       44.37       24.53     20.20 o 
   2  10  -7      399.38      374.67     34.53 o 
   3  10  -7       53.64       68.93     24.84 o 
   4  10  -7       40.15       57.83     33.73 o 
   5  10  -7       67.89       83.78     35.96 o 
   6  10  -7       65.73       86.37     38.18 o 
   0  11  -7      580.46      620.56     70.06 o 
   1  11  -7       21.15       33.71     20.97 o 
   2  11  -7      143.97      161.83     25.70 o 
   3  11  -7       10.95       22.53     20.84 o 
   4  11  -7       87.26      115.10     24.70 o 
   5  11  -7       88.99      123.82     38.55 o 
   1  12  -7      165.23      175.48     41.33 o 
   2  12  -7      119.35      104.90     24.22 o 
   3  12  -7      223.04      261.08     30.98 o 
   4  12  -7       30.78       45.75     21.60 o 
   5  12  -7       28.66       51.90     32.25 o 
   0  13  -7      344.99      351.43     47.82 o 
   1  13  -7        3.53       -4.08     21.30 o 
   2  13  -7      182.85      198.49     39.11 o 
   3  13  -7        9.56       -4.61     23.91 o 
   4  13  -7      431.16      543.01     46.72 o 
   1  14  -7       71.10       72.92     25.53 o 
   2  14  -7       24.74       18.27     24.07 o 
   3  14  -7       62.77       88.66     26.43 o 
   0  15  -7      125.32      161.26     42.63 o 
   2   0  -6     1091.95     1099.33     71.55 o 
   4   0  -6     1305.90     1378.66    114.55 o 
   6   0  -6       30.83       81.56     31.14 o 
   8   0  -6      116.81      138.64     37.44 o 
  10   0  -6      427.02      396.29     56.72 o 
   1   1  -6      880.95      854.45     39.89 o 
   2   1  -6      787.70      766.06     35.04 o 
   3   1  -6      936.15      932.56     58.84 o 
   4   1  -6       22.45       23.35     17.04 o 
   5   1  -6      917.57      982.23     61.73 o 
   6   1  -6      284.09      307.23     31.05 o 
   7   1  -6      434.62      488.13     40.10 o 
   8   1  -6       79.44       48.51     21.90 o 
   9   1  -6      110.67      120.08     25.77 o 
  10   1  -6      126.98      151.65     33.92 o 
  11   1  -6       77.70       78.37     26.15 o 
   0   2  -6     1654.08     1727.06     85.71 o 
   1   2  -6       67.99       77.64     11.88 o 
   2   2  -6      447.46      469.78     27.44 o 
   3   2  -6      143.63      156.21     16.14 o 
   4   2  -6       45.39       40.60     29.66 o 
   5   2  -6      162.34      163.48     22.85 o 
   6   2  -6      340.45      349.57     33.03 o 
   7   2  -6       21.73       19.15     20.40 o 
   8   2  -6      408.76      431.04     38.27 o 
   9   2  -6       43.19       52.95     24.10 o 
  10   2  -6       10.28        8.03     23.72 o 
   1   3  -6      216.88      218.14     14.99 o 
   2   3  -6      158.18      170.00     16.64 o 
   3   3  -6      554.37      592.16     36.48 o 
   4   3  -6      297.71      285.18     29.35 o 
   5   3  -6      113.47       81.62     20.95 o 
   6   3  -6      214.62      231.83     28.54 o 
   7   3  -6      127.61      143.58     36.89 o 
   8   3  -6      330.20      372.81     33.97 o 
   9   3  -6        6.06       37.10     22.93 o 
  10   3  -6      278.70      376.27     51.53 o 
   0   4  -6      295.66      307.67     27.00 o 
   1   4  -6       26.67       31.84     10.11 o 
   2   4  -6       69.36       60.66     13.23 o 
   3   4  -6        0.62      -11.54     11.54 o 
   4   4  -6     1068.41     1021.92     61.99 o 
   5   4  -6      129.27      138.76     22.26 o 
   6   4  -6       21.73       25.95     19.78 o 
   7   4  -6       54.33       41.52     21.23 o 
   8   4  -6      109.26       84.60     23.03 o 
   9   4  -6      183.50      197.59     41.52 o 
  10   4  -6       23.90       11.86     33.36 o 
   1   5  -6       60.88       64.82     13.07 o 
   2   5  -6       42.41       23.55     12.19 o 
   3   5  -6       88.61       96.77     14.49 o 
   4   5  -6      148.51      160.08     16.51 o 
   5   5  -6       51.67       58.59     20.04 o 
   6   5  -6      466.53      462.37     38.14 o 
   7   5  -6       32.56        6.30     28.54 o 
   8   5  -6      190.33      160.89     37.07 o 
   9   5  -6        8.63       37.07     31.51 o 
  10   5  -6      105.40       90.08     37.81 o 
   0   6  -6       14.08       28.92     21.87 o 
   1   6  -6       55.95       50.93     12.93 o 
   2   6  -6      274.46      275.05     19.95 o 
   3   6  -6      577.72      578.49     33.92 o 
   4   6  -6      943.67      976.12     49.24 o 
   5   6  -6      164.52      171.27     35.96 o 
   6   6  -6      118.64      131.60     32.25 o 
   7   6  -6      192.00      188.69     39.29 o 
   8   6  -6       23.32       53.01     31.88 o 
   9   6  -6       94.63      101.20     32.62 o 
  10   6  -6      222.98      254.68     44.86 o 
   1   7  -6      508.84      512.25     48.93 o 
   2   7  -6      326.69      324.77     27.81 o 
   3   7  -6      222.77      259.05     27.99 o 
   4   7  -6       21.35       22.87     17.61 o 
   5   7  -6       79.74       68.95     30.03 o 
   6   7  -6      116.15      130.86     32.62 o 
   7   7  -6      156.42      143.09     34.85 o 
   8   7  -6       89.12       60.80     33.73 o 
   9   7  -6       77.30       12.60     33.36 o 
  10   7  -6      160.81      148.65     40.04 o 
   0   8  -6     1746.48     1762.71    140.87 o 
   1   8  -6       95.19      113.66     22.06 o 
   2   8  -6      543.84      513.44     37.94 o 
   3   8  -6        9.22       -7.00     14.04 o 
   4   8  -6      116.78      110.97     34.48 o 
   5   8  -6       28.47       16.71     17.01 o 
   6   8  -6      374.32      413.71     51.90 o 
   7   8  -6       27.87       20.02     31.51 o 
   8   8  -6      344.21      318.81     50.42 o 
   9   8  -6       93.14       97.13     38.18 o 
  10   8  -6       22.74       49.30     35.59 o 
   1   9  -6      668.29      632.99     54.68 o 
   2   9  -6      505.49      450.58     37.58 o 
   3   9  -6      749.60      674.17     47.86 o 
   4   9  -6       31.99       37.41     18.04 o 
   5   9  -6      505.22      484.76     37.61 o 
   6   9  -6      400.09      421.49     48.56 o 
   7   9  -6      197.06      227.98     39.67 o 
   8   9  -6       53.72       32.62     33.73 o 
   9   9  -6      151.49      127.89     40.78 o 
   0  10  -6      126.45      134.20     27.80 o 
   1  10  -6       45.28       48.90     18.06 o 
   2  10  -6      397.50      361.02     31.64 o 
   3  10  -6        6.61       10.29     16.26 o 
   4  10  -6      720.59      673.01     45.98 o 
   5  10  -6       34.43       45.20     17.73 o 
   6  10  -6      113.59       93.42     31.51 o 
   7  10  -6        4.42      -11.49     26.32 o 
   8  10  -6       47.62       21.50     34.10 o 
   9  10  -6        3.69       -0.37     33.73 o 
   1  11  -6      164.30      180.28     37.63 o 
   2  11  -6      132.36      142.05     22.36 o 
   3  11  -6      464.60      383.35     33.66 o 
   4  11  -6      104.40       85.89     20.37 o 
   5  11  -6      271.51      278.82     40.41 o 
   6  11  -6      338.70      381.83     48.93 o 
   7  11  -6       76.78       50.05     30.77 o 
   8  11  -6        6.78      -30.77     30.77 o 
   0  12  -6     1028.23     1169.21     96.01 o 
   1  12  -6        8.73       11.41     17.42 o 
   2  12  -6      310.23      344.15     33.91 o 
   3  12  -6       29.92       29.34     19.13 o 
   4  12  -6      167.45      175.11     31.32 o 
   5  12  -6       48.03       33.65     24.28 o 
   6  12  -6       43.58       46.26     21.37 o 
   7  12  -6       25.33        5.19     32.25 o 
   8  12  -6      207.71      197.96     45.60 o 
   1  13  -6       27.59       38.18     21.10 o 
   2  13  -6      154.30      181.24     42.08 o 
   3  13  -6        8.13        2.76     20.06 o 
   4  13  -6       37.90       34.82     21.43 o 
   5  13  -6        0.36        3.34     20.04 o 
   6  13  -6       23.89        6.36     20.02 o 
   7  13  -6       15.15       22.61     30.40 o 
   8  13  -6      131.60      187.58     43.74 o 
   0  14  -6      251.34      262.46     44.11 o 
   1  14  -6        6.11       12.86     19.86 o 
   2  14  -6      185.24      222.99     37.63 o 
   3  14  -6       67.03       73.41     24.36 o 
   4  14  -6      113.70      135.72     26.11 o 
   5  14  -6      135.65      125.75     26.06 o 
   6  14  -6      111.30       89.15     24.83 o 
   7  14  -6        9.86       44.11     35.22 o 
   1  15  -6      122.01      147.91     30.03 o 
   2  15  -6      101.90       94.80     25.65 o 
   3  15  -6      116.95      127.80     37.81 o 
   4  15  -6        8.90       -0.27     22.09 o 
   5  15  -6      121.09      121.35     26.96 o 
   6  15  -6       79.00       60.85     26.07 o 
   0  16  -6      138.13      181.28     44.11 o 
   1  16  -6        0.19      -12.44     23.31 o 
   2  16  -6      224.10      263.07     33.14 o 
   3  16  -6       21.50       15.37     23.98 o 
   4  16  -6      280.50      323.95     36.25 o 
   5  16  -6       45.52       39.12     24.85 o 
   1  17  -6      118.03       99.16     29.35 o 
   2  17  -6      139.03      174.46     31.72 o 
   3  17  -6       72.87       77.66     27.52 o 
   4  17  -6       13.66       12.36     23.93 o 
   0  18  -6      433.74      360.33     58.57 o 
   1  18  -6        6.68       -9.44     25.06 o 
   2  18  -6      156.47      165.94     32.60 o 
   3  18  -6       41.22       39.58     26.03 o 
   2   0  -5     1035.40     1056.08     58.53 o 
   4   0  -5      253.26      259.60     20.00 o 
   6   0  -5     1449.87     1481.71    119.74 o 
   8   0  -5      416.96      394.43     48.19 o 
  10   0  -5       12.23       16.68     30.40 o 
  12   0  -5      148.78      212.04     42.63 o 
   0   1  -5      349.12      351.04     24.51 o 
   1   1  -5      344.40      333.53     18.10 o 
   2   1  -5      245.67      266.52     14.74 o 
   3   1  -5      209.02      229.89     14.34 o 
   4   1  -5      108.06      109.33     13.31 o 
   5   1  -5      404.81      390.49     33.68 o 
   6   1  -5      545.41      556.71     37.74 o 
   7   1  -5      306.87      317.12     29.88 o 
   8   1  -5      387.33      359.47     31.97 o 
   9   1  -5      458.56      451.81     58.76 o 
  10   1  -5       63.02       45.21     20.31 o 
  11   1  -5       94.90      122.02     24.87 o 
  12   1  -5       31.28       62.28     35.22 o 
   1   2  -5      896.99      886.47     36.27 o 
   2   2  -5     1731.30     1772.97     70.80 o 
   3   2  -5      606.52      604.97     28.26 o 
   4   2  -5      324.54      336.39     22.03 o 
   5   2  -5     1077.10     1029.35     64.22 o 
   6   2  -5      187.33      170.37     21.89 o 
   7   2  -5      291.57      317.48     29.85 o 
   8   2  -5      285.15      358.69     51.71 o 
   9   2  -5       70.16       54.79     20.04 o 
  10   2  -5      569.09      614.29     49.49 o 
  11   2  -5       50.97       39.67     32.99 o 
  12   2  -5       47.43       56.35     32.25 o 
   0   3  -5     4436.36     4349.19    240.24 o 
   1   3  -5      123.04      135.39     11.13 o 
   2   3  -5     1376.84     1400.01     53.55 o 
   3   3  -5      383.07      362.09     21.11 o 
   4   3  -5     1003.96     1019.08     43.48 o 
   5   3  -5      294.57      277.75     22.30 o 
   6   3  -5      296.45      304.54     29.88 o 
   7   3  -5       31.59       15.20     37.07 o 
   8   3  -5      713.25      766.60     52.69 o 
   9   3  -5        0.29      -12.97     16.51 o 
  10   3  -5       25.12       18.91     30.03 o 
  11   3  -5       76.46       88.60     35.59 o 
  12   3  -5       82.51       37.44     35.22 o 
   1   4  -5     2259.73     2211.79     90.87 o 
   2   4  -5      511.66      493.83     23.14 o 
   3   4  -5     2157.09     2159.03     89.87 o 
   4   4  -5       91.96       92.19     12.46 o 
   5   4  -5      851.43      786.78     39.44 o 
   6   4  -5      176.64      193.67     23.71 o 
   7   4  -5      758.30      764.96     67.28 o 
   8   4  -5      189.03      190.78     24.89 o 
   9   4  -5      699.70      669.87     69.32 o 
  10   4  -5       21.65        1.85     28.92 o 
  11   4  -5      195.85      203.52     42.63 o 
  12   4  -5      229.40      299.53     48.93 o 
   0   5  -5      538.36      459.31     39.29 o 
   1   5  -5       41.24       39.75      9.52 o 
   2   5  -5     1574.00     1507.02     62.49 o 
   3   5  -5      151.15      148.79     14.00 o 
   4   5  -5     3958.37     3816.13    181.27 o 
   5   5  -5       26.26       39.68     11.12 o 
   6   5  -5      511.23      528.46     38.13 o 
   7   5  -5      101.62       47.08     25.58 o 
   8   5  -5      258.40      251.34     36.33 o 
   9   5  -5       63.54       51.53     29.66 o 
  10   5  -5      361.40      392.58     52.27 o 
  11   5  -5       18.08       29.66     28.17 o 
  12   5  -5      196.58      174.23     41.52 o 
   1   6  -5     1662.68     1600.48     72.69 o 
   2   6  -5      134.43      122.33     25.16 o 
   3   6  -5     1361.80     1291.47     59.40 o 
   4   6  -5      103.15      111.73     13.41 o 
   5   6  -5      981.47      979.65     57.15 o 
   6   6  -5      294.97      277.48     23.77 o 
   7   6  -5      296.67      345.13     45.60 o 
   8   6  -5       45.37       37.07     25.21 o 
   9   6  -5      215.69      191.28     40.04 o 
  10   6  -5      112.50      129.38     31.88 o 
  11   6  -5       38.95       27.80     30.77 o 
  12   6  -5       82.43       85.63     37.44 o 
   0   7  -5      484.58      506.76     51.16 o 
   1   7  -5      266.09      243.02     21.57 o 
   2   7  -5       21.09       21.35     13.14 o 
   3   7  -5       72.65       66.76     14.24 o 
   4   7  -5      115.86      107.39     16.26 o 
   5   7  -5      812.43      824.88     51.19 o 
   6   7  -5      448.08      484.34     35.57 o 
   7   7  -5      144.75      107.13     31.88 o 
   8   7  -5      395.17      401.10     51.90 o 
   9   7  -5       66.08       48.56     29.66 o 
  10   7  -5      387.89      391.10     50.05 o 
  11   7  -5       57.93       40.04     29.29 o 
   1   8  -5      317.31      295.67     25.81 o 
   2   8  -5      923.04      804.28     53.60 o 
   3   8  -5       73.06       66.05     15.36 o 
   4   8  -5       37.44       26.49     13.56 o 
   5   8  -5       22.00       11.12     13.22 o 
   6   8  -5      552.55      559.32     36.95 o 
   7   8  -5       24.98       22.98     26.32 o 
   8   8  -5      223.21      184.24     37.81 o 
   9   8  -5       46.94        9.27     26.32 o 
  10   8  -5      191.48      214.27     39.67 o 
  11   8  -5       60.82       30.03     32.25 o 
   0   9  -5      364.20      386.28     39.29 o 
   1   9  -5      107.12       90.82     16.04 o 
   2   9  -5      362.18      307.34     24.90 o 
   3   9  -5      366.89      371.05     27.65 o 
   4   9  -5      156.69      153.10     19.16 o 
   5   9  -5       50.34       45.56     15.05 o 
   6   9  -5       26.48       28.14     14.50 o 
   7   9  -5      307.54      270.07     25.54 o 
   8   9  -5       41.62       25.21     25.58 o 
   9   9  -5      216.21      213.90     41.52 o 
  10   9  -5       30.09       49.30     32.25 o 
  11   9  -5      209.60      189.80     43.37 o 
   1  10  -5      346.21      367.96     30.01 o 
   2  10  -5       25.23       23.24     13.97 o 
   3  10  -5      197.89      212.33     22.47 o 
   4  10  -5      243.40      258.82     25.33 o 
   5  10  -5      322.36      332.51     27.28 o 
   6  10  -5      570.52      557.50     41.82 o 
   7  10  -5      105.12       98.37     19.95 o 
   8  10  -5       56.80       70.06     30.77 o 
   9  10  -5       12.83       17.05     30.77 o 
  10  10  -5      147.41      153.84     38.92 o 
  11  10  -5       35.47       22.98     33.36 o 
   0  11  -5      538.85      517.51     49.30 o 
   1  11  -5      101.10      125.11     20.18 o 
   2  11  -5      126.32      118.73     20.94 o 
   3  11  -5       64.65       68.19     20.02 o 
   4  11  -5      265.56      252.92     26.58 o 
   5  11  -5       63.53       75.49     18.47 o 
   6  11  -5       51.59       65.60     19.16 o 
   7  11  -5       23.41       25.40     18.63 o 
   8  11  -5      256.94      326.22     44.48 o 
   9  11  -5      157.84      235.77     41.52 o 
  10  11  -5      100.36       85.26     37.07 o 
   1  12  -5      324.50      338.61     31.70 o 
   2  12  -5      339.10      368.69     35.59 o 
   3  12  -5      361.08      420.66     32.05 o 
   4  12  -5       26.32       11.48     16.15 o 
   5  12  -5      268.57      268.63     33.36 o 
   6  12  -5       66.82       55.32     33.55 o 
   7  12  -5      197.86      205.57     26.60 o 
   8  12  -5      320.09      303.14     31.03 o 
   9  12  -5      127.26      140.87     37.81 o 
  10  12  -5      139.83      140.13     38.55 o 
   0  13  -5     1227.88     1063.93     99.72 o 
   1  13  -5       16.70        5.29     17.66 o 
   2  13  -5      939.60      962.75     56.75 o 
   3  13  -5        7.94        4.60     16.91 o 
   4  13  -5      454.47      522.71     36.17 o 
   5  13  -5      294.50      310.31     31.16 o 
   6  13  -5      538.97      540.26     43.51 o 
   7  13  -5      135.41      132.26     23.57 o 
   8  13  -5      369.24      376.13     51.16 o 
   9  13  -5      127.75      118.26     38.55 o 
  10  13  -5       99.24       80.07     37.81 o 
   1  14  -5      841.82      846.99     78.59 o 
   2  14  -5      173.32      195.38     25.01 o 
   3  14  -5      702.60      746.71     49.49 o 
   4  14  -5       82.04       81.05     21.57 o 
   5  14  -5      582.21      566.09     44.42 o 
   6  14  -5      183.57      170.19     26.64 o 
   7  14  -5      298.08      269.54     31.86 o 
   8  14  -5       32.00       14.74     21.16 o 
   9  14  -5       59.79       94.16     33.73 o 
   0  15  -5      682.35      692.85     66.73 o 
   1  15  -5        4.14       18.72     20.84 o 
   2  15  -5      362.34      387.79     34.71 o 
   3  15  -5        2.90       17.06     27.80 o 
   4  15  -5      831.95      873.16     60.93 o 
   5  15  -5       57.19       56.19     22.36 o 
   6  15  -5      115.52       82.49     23.43 o 
   7  15  -5       28.28       12.62     21.60 o 
   8  15  -5       91.56       85.53     25.27 o 
   9  15  -5       20.56       60.43     35.59 o 
   1  16  -5      115.84      122.95     24.60 o 
   2  16  -5      265.97      282.91     31.49 o 
   3  16  -5      142.08      163.41     24.76 o 
   4  16  -5        4.49       13.86     25.39 o 
   5  16  -5       41.34       37.42     22.54 o 
   6  16  -5       69.07       70.73     24.65 o 
   7  16  -5        6.20       -8.57     22.22 o 
   8  16  -5       41.78       26.72     23.43 o 
   0  17  -5      702.83      717.32     79.33 o 
   1  17  -5        4.16        4.94     35.59 o 
   2  17  -5      195.75      194.81     28.04 o 
   3  17  -5       67.70       62.47     24.48 o 
   4  17  -5       18.82        7.02     20.69 o 
   5  17  -5      120.73      130.37     27.13 o 
   6  17  -5       67.54       96.68     55.05 o 
   7  17  -5       24.43       17.63     23.80 o 
   1  18  -5      156.46      170.56     53.57 o 
   2  18  -5      218.09      205.86     31.46 o 
   3  18  -5      178.74      177.71     30.39 o 
   4  18  -5       94.54      109.25     26.84 o 
   5  18  -5       39.22       29.08     24.31 o 
   6  18  -5       44.34       15.14     24.34 o 
   7  18  -5       12.84      -12.59     23.91 o 
   0  19  -5       31.36       -1.85     35.22 o 
   1  19  -5       12.81       -8.69     21.98 o 
   2  19  -5       48.57       41.11     24.89 o 
   3  19  -5       57.67       59.45     26.82 o 
   4  19  -5      150.19      133.27     29.88 o 
   5  19  -5       82.29       59.55     36.51 o 
   6  19  -5       81.49       38.84     26.88 o 
   1  20  -5       51.61       58.88     28.40 o 
   2  20  -5       77.95       24.23     25.37 o 
   3  20  -5       95.84       87.34     29.21 o 
   4  20  -5       26.60       16.79     29.84 o 
   5  20  -5       24.41       40.01     26.84 o 
   0  21  -5      188.33      161.63     47.82 o 
   1  21  -5       22.68       21.28     26.84 o 
   2  21  -5       80.22       24.47     25.16 o 
   3  21  -5       20.57       -0.92     26.73 o 
   0   0  -4     7596.92     7213.95    581.64 o 
   2   0  -4     4583.31     4627.48    262.78 o 
   6   0  -4     5193.05     5539.47    405.55 o 
   8   0  -4     2664.57     2742.49    210.93 o 
  10   0  -4      259.13      216.86     41.15 o 
  12   0  -4       46.01       71.55     31.88 o 
   1   1  -4     4820.11     5111.34    180.81 o 
   2   1  -4     3115.29     3178.67    118.48 o 
   3   1  -4     3346.68     3478.80    132.29 o 
   4   1  -4      265.84      293.01     14.41 o 
   5   1  -4      501.07      500.87     27.57 o 
   6   1  -4      245.75      240.19     22.28 o 
   7   1  -4      556.44      557.66     34.05 o 
   8   1  -4      391.86      437.26     31.59 o 
   9   1  -4      513.61      524.25     39.83 o 
  10   1  -4      720.85      663.45     47.71 o 
  11   1  -4      106.66      107.19     22.67 o 
  12   1  -4       84.38      115.29     34.48 o 
   0   2  -4      366.71      335.88     23.45 o 
   1   2  -4      128.65      120.77      9.21 o 
   2   2  -4     2061.43     2009.80     71.81 o 
   3   2  -4      256.71      290.39     15.31 o 
   4   2  -4     3936.92     3906.11    146.37 o 
   5   2  -4      443.91      432.81     23.89 o 
   6   2  -4     1205.59     1223.51     57.25 o 
   7   2  -4      582.99      588.11     39.18 o 
   8   2  -4      131.93      110.48     19.35 o 
   9   2  -4      384.13      398.29     32.74 o 
  10   2  -4      303.08      328.31     32.99 o 
  11   2  -4      134.59      131.97     32.25 o 
  12   2  -4      192.48      201.66     38.92 o 
  13   2  -4        3.95      -18.91     29.29 o 
   1   3  -4      416.59      371.92     18.55 o 
   2   3  -4       37.73       26.76      6.07 o 
   3   3  -4      602.57      571.51     23.05 o 
   4   3  -4      452.33      446.87     20.19 o 
   5   3  -4      755.68      757.23     36.75 o 
   6   3  -4      963.21      961.39     45.58 o 
   7   3  -4      419.54      397.82     56.16 o 
   8   3  -4       22.41       27.48     15.96 o 
   9   3  -4      162.46      185.15     21.75 o 
  10   3  -4        3.38       14.46     25.95 o 
  11   3  -4       79.35      110.47     32.62 o 
  12   3  -4      545.90      530.85     60.05 o 
  13   3  -4        7.20        0.00     31.51 o 
   0   4  -4     2829.92     2791.81    143.51 o 
   1   4  -4       63.79       65.02      7.25 o 
   2   4  -4      532.56      528.24     23.38 o 
   3   4  -4      253.40      243.68     13.06 o 
   4   4  -4      316.58      291.93     19.10 o 
   5   4  -4      676.41      643.84     29.30 o 
   6   4  -4      192.29      213.09     19.67 o 
   7   4  -4     2250.49     2153.27     96.34 o 
   8   4  -4      684.45      632.43     61.17 o 
   9   4  -4      748.29      716.95     66.73 o 
  10   4  -4       31.82       18.54     22.98 o 
  11   4  -4      253.30      269.87     41.89 o 
  12   4  -4      114.57      127.89     35.59 o 
  13   4  -4       83.36       84.89     34.48 o 
   1   5  -4      607.57      609.93     25.52 o 
   2   5  -4      581.74      537.45     27.10 o 
   3   5  -4      102.54      110.19     10.59 o 
   4   5  -4       82.07       84.76     10.56 o 
   5   5  -4      193.19      201.33     14.61 o 
   6   5  -4       46.36       42.48      9.97 o 
   7   5  -4      155.18      137.35     16.44 o 
   8   5  -4      435.10      404.81     47.45 o 
   9   5  -4       99.85       97.87     27.80 o 
  10   5  -4      794.03      887.10     78.59 o 
  11   5  -4       10.16      -24.84     24.84 o 
  12   5  -4      137.47      122.33     37.07 o 
  13   5  -4       11.70        4.82     30.77 o 
   0   6  -4     2609.46     2465.94    184.98 o 
   1   6  -4      371.31      370.94     27.92 o 
   2   6  -4      455.85      434.98     30.01 o 
   3   6  -4      289.42      306.19     24.69 o 
   4   6  -4       22.55       20.42     19.28 o 
   5   6  -4      330.17      318.41     32.07 o 
   6   6  -4      371.34      367.03     28.07 o 
   7   6  -4       75.29       75.64     15.20 o 
   8   6  -4      643.22      555.69     54.86 o 
   9   6  -4       90.84       72.29     29.29 o 
  10   6  -4        9.34      -22.98     22.98 o 
  11   6  -4      279.15      341.05     42.26 o 
  12   6  -4       41.94       52.64     31.88 o 
  13   6  -4      210.27      227.61     44.11 o 
   1   7  -4      963.07      921.28     59.24 o 
   2   7  -4      249.10      234.44     20.48 o 
   3   7  -4      857.14      899.69     49.52 o 
   4   7  -4      726.85      705.07     43.84 o 
   5   7  -4      478.35      448.89     31.44 o 
   6   7  -4      986.44      917.42     53.83 o 
   7   7  -4      333.54      336.02     31.88 o 
   8   7  -4       67.30       71.66     32.25 o 
   9   7  -4      184.38      147.54     31.51 o 
  10   7  -4       23.46       41.89     27.06 o 
  11   7  -4      106.46       96.01     30.77 o 
  12   7  -4      205.50      217.98     36.33 o 
  13   7  -4       10.30       20.76     32.25 o 
   0   8  -4      903.08      823.34     83.04 o 
   1   8  -4      168.68      158.01     16.11 o 
   2   8  -4     4439.69     4582.05    267.65 o 
   3   8  -4      167.10      155.17     17.73 o 
   4   8  -4     4668.96     4391.83    230.41 o 
   5   8  -4       95.91       83.79     22.24 o 
   6   8  -4      415.26      456.30     34.26 o 
   7   8  -4      220.39      228.47     22.58 o 
   8   8  -4      286.59      301.14     26.55 o 
   9   8  -4       27.33       14.83     22.98 o 
  10   8  -4      976.33      905.64     84.15 o 
  11   8  -4      165.43      162.74     36.70 o 
  12   8  -4      160.78      153.10     37.07 o 
  13   8  -4       36.01       98.61     34.85 o 
   1   9  -4     1780.61     1862.52     97.25 o 
   2   9  -4     1076.29     1083.57     60.02 o 
   3   9  -4     2056.52     2021.87    112.71 o 
   4   9  -4      366.14      416.19     31.04 o 
   5   9  -4     1445.53     1434.15     79.81 o 
   6   9  -4      878.55      825.70     53.28 o 
   7   9  -4      984.61      979.55     56.43 o 
   8   9  -4      423.20      398.39     51.53 o 
   9   9  -4      529.54      473.39     54.86 o 
  10   9  -4      162.79      163.48     34.85 o 
  11   9  -4      146.59      130.12     34.85 o 
  12   9  -4       35.40       38.92     29.66 o 
   0  10  -4     4641.74     4615.29    350.32 o 
   1  10  -4        3.72        7.96     12.31 o 
   2  10  -4     1541.67     1586.87     92.92 o 
   3  10  -4       73.91       78.92     15.20 o 
   4  10  -4      232.87      241.70     23.85 o 
   5  10  -4      125.72      136.54     18.08 o 
   6  10  -4     1592.31     1542.97     89.24 o 
   7  10  -4      334.13      333.55     27.65 o 
   8  10  -4      590.54      622.34     43.77 o 
   9  10  -4       18.48       -7.91     16.31 o 
  10  10  -4        3.70       28.54     28.17 o 
  11  10  -4        1.71        8.53     28.92 o 
  12  10  -4        0.41       -9.64     28.17 o 
   2  11  -4      254.70      265.18     23.84 o 
   3  11  -4      384.36      408.89     48.56 o 
   4  11  -4      156.18      159.51     20.05 o 
   5  11  -4      608.68      600.59     43.11 o 
   6  11  -4      385.60      351.54     30.52 o 
   7  11  -4      569.26      549.32     37.30 o 
   8  11  -4      194.08      168.04     33.92 o 
   9  11  -4       81.58       85.81     20.48 o 
  10  11  -4      150.52      117.88     35.59 o 
  11  11  -4       72.60       86.75     34.10 o 
  12  11  -4       52.09       45.23     32.62 o 
   0  12  -4      499.90      432.99     54.49 o 
   1  12  -4      253.54      264.58     24.62 o 
   2  12  -4      223.59      216.66     23.81 o 
   3  12  -4       77.20       77.53     16.57 o 
   4  12  -4      834.71      832.70     73.03 o 
   5  12  -4       78.58       68.59     24.28 o 
   6  12  -4       70.55       69.84     17.69 o 
   7  12  -4      382.09      323.89     40.22 o 
   8  12  -4       83.10       58.70     37.63 o 
   9  12  -4      122.04       55.03     20.93 o 
  10  12  -4      109.59       87.49     34.10 o 
  11  12  -4       35.59       46.71     32.62 o 
   1  13  -4     1492.61     1589.96     86.24 o 
   2  13  -4       40.06       48.96     16.34 o 
   3  13  -4      110.62      101.23     30.95 o 
   4  13  -4      164.38      169.94     22.67 o 
   5  13  -4       73.17       43.03     16.83 o 
   6  13  -4      494.14      495.40     38.40 o 
   7  13  -4      232.31      167.94     24.69 o 
   8  13  -4       39.57       10.66     18.10 o 
   9  13  -4       54.03       44.06     20.70 o 
  10  13  -4       16.75       24.47     30.40 o 
  11  13  -4       14.17       11.49     31.51 o 
   0  14  -4      148.92      146.43     31.88 o 
   1  14  -4        8.61       -2.52     19.83 o 
   2  14  -4        5.41       -5.78     16.34 o 
   3  14  -4       93.96       80.52     20.18 o 
   4  14  -4      303.37      308.24     29.35 o 
   5  14  -4       83.94       88.93     18.71 o 
   6  14  -4       15.84       11.40     17.66 o 
   7  14  -4      397.30      323.29     38.18 o 
   8  14  -4       47.35       34.72     19.00 o 
   9  14  -4      338.64      287.13     32.16 o 
  10  14  -4       45.22       38.41     21.53 o 
  11  14  -4      108.47       61.91     36.33 o 
   1  15  -4      131.84      161.41     32.07 o 
   2  15  -4      393.59      416.15     34.19 o 
   3  15  -4       55.33       50.52     18.94 o 
   4  15  -4      512.57      487.09     37.88 o 
   5  15  -4      187.27      173.61     23.84 o 
   6  15  -4        5.48        0.01     18.22 o 
   7  15  -4      261.07      198.33     25.85 o 
   8  15  -4       94.08      106.93     23.26 o 
   9  15  -4       26.87       52.05     21.75 o 
  10  15  -4      426.37      440.15     73.03 o 
   0  16  -4      736.42      768.47     71.92 o 
   1  16  -4       10.24        8.77     17.45 o 
   2  16  -4      214.51      188.62     34.48 o 
   3  16  -4       50.37       -7.69     19.53 o 
   4  16  -4        8.61      -17.68     18.48 o 
   5  16  -4      171.59      134.14     24.84 o 
   6  16  -4      338.44      325.44     35.22 o 
   7  16  -4      342.97      320.86     32.42 o 
   8  16  -4      727.77      657.20     52.01 o 
   9  16  -4      150.13      167.42     26.58 o 
  10  16  -4       33.79       38.19     24.28 o 
   1  17  -4      558.16      555.68     65.43 o 
   2  17  -4      159.88      116.78     23.59 o 
   3  17  -4      791.79      720.29     55.18 o 
   4  17  -4       24.62       32.28     20.27 o 
   5  17  -4      188.75      221.95     27.78 o 
   6  17  -4      146.75      172.32     26.32 o 
   7  17  -4      132.58      160.43     36.14 o 
   8  17  -4      194.42      185.15     28.86 o 
   9  17  -4      126.56      104.33     25.81 o 
   0  18  -4      102.43      117.14     35.22 o 
   1  18  -4        2.03      -14.72     19.99 o 
   2  18  -4      425.70      329.48     84.89 o 
   3  18  -4       14.80        0.80     21.74 o 
   4  18  -4     1115.80      992.05     69.20 o 
   5  18  -4       20.48        2.95     21.21 o 
   6  18  -4      164.86      156.39     27.49 o 
   7  18  -4       42.50       49.05     22.15 o 
   8  18  -4       12.80        6.60     20.95 o 
   9  18  -4       14.41       66.10     24.77 o 
   1  19  -4      573.25      543.69     65.62 o 
   2  19  -4      337.30      341.08     35.62 o 
   3  19  -4      402.78      299.94     36.04 o 
   4  19  -4       16.35       -9.82     22.24 o 
   5  19  -4      278.69      304.77     33.36 o 
   6  19  -4       99.72      108.78     25.02 o 
   7  19  -4      115.68       95.41     26.21 o 
   8  19  -4       84.51       60.86     25.53 o 
   0  20  -4      876.70      867.82     88.23 o 
   1  20  -4       14.35       -9.49     22.67 o 
   2  20  -4      144.12      148.23     27.84 o 
   3  20  -4       73.85       75.35     24.80 o 
   4  20  -4        1.80      -10.35     21.95 o 
   5  20  -4      114.29      114.96     27.52 o 
   6  20  -4      165.03      174.47     28.18 o 
   7  20  -4       41.94       18.65     23.98 o 
   1  21  -4       74.81      100.67     26.70 o 
   2  21  -4      244.77      287.74     36.41 o 
   3  21  -4       83.45       82.71     27.91 o 
   4  21  -4        0.92       37.42     26.60 o 
   5  21  -4       37.15       64.28     38.18 o 
   6  21  -4        7.03        1.22     22.47 o 
   0  22  -4      137.36      182.02     44.48 o 
   1  22  -4        1.95       12.42     25.16 o 
   2  22  -4      105.21       65.49     27.12 o 
   3  22  -4       17.72       11.68     26.26 o 
   4  22  -4       92.28       68.55     29.66 o 
   5  22  -4        1.18       11.33     25.92 o 
   1  23  -4      101.67      111.34     37.07 o 
   2  23  -4       33.29       55.55     26.68 o 
   3  23  -4        8.46      -10.51     39.67 o 
   2   0  -3     1468.75     1500.84     82.82 o 
   4   0  -3      150.31      157.18     18.54 o 
   6   0  -3      755.81      705.91     41.89 o 
   8   0  -3     3176.61     3100.96    240.22 o 
  10   0  -3     1432.86     1557.71    127.15 o 
   0   1  -3     3023.15     3105.91    167.11 o 
   1   1  -3      449.84      473.69     19.34 o 
   3   1  -3       66.30      101.40      7.63 o 
   4   1  -3     1809.43     1878.41     67.72 o 
   5   1  -3     1115.56     1132.41     40.83 o 
   6   1  -3       49.73       48.30      5.28 o 
   8   1  -3      185.72      171.40     20.57 o 
   9   1  -3      201.19      222.53     21.07 o 
  10   1  -3      219.81      218.18     23.07 o 
  11   1  -3      571.23      629.83     63.02 o 
  12   1  -3      407.04      381.46     47.45 o 
   1   2  -3     1316.29     1227.22     48.51 o 
   2   2  -3      261.73      240.15     11.27 o 
   3   2  -3      973.07      920.61     35.78 o 
   4   2  -3      409.24      407.12     18.05 o 
   5   2  -3     1497.11     1604.60     75.59 o 
   6   2  -3      589.63      584.69     31.05 o 
   7   2  -3     1233.06     1241.27     59.25 o 
   8   2  -3      242.50      249.54     21.07 o 
   9   2  -3      177.84      187.12     20.97 o 
  10   2  -3      387.59      356.25     39.67 o 
  11   2  -3       64.56       75.25     27.80 o 
  12   2  -3      257.94      278.77     41.89 o 
   0   3  -3     9049.98     9182.32    433.82 o 
   1   3  -3     1692.73     1729.85     65.61 o 
   2   3  -3     7961.15     8133.94    296.52 o 
   3   3  -3     1499.87     1701.36     64.71 o 
   4   3  -3     3769.22     3846.06    170.22 o 
   5   3  -3     1912.53     2036.37     93.01 o 
   6   3  -3     1410.46     1427.52     58.17 o 
   7   3  -3       87.79       84.45     11.20 o 
   8   3  -3     1220.21     1176.31     50.68 o 
   9   3  -3     1127.87     1181.81     96.38 o 
  10   3  -3     1052.91     1035.75     94.53 o 
  11   3  -3      224.29      213.53     36.33 o 
  12   3  -3      107.39       98.98     30.40 o 
  13   3  -3       39.40       36.33     27.43 o 
   1   4  -3     5166.09     5019.66    194.39 o 
   2   4  -3     2001.34     1854.27     71.58 o 
   3   4  -3     4625.50     4493.56    197.69 o 
   4   4  -3      506.08      529.61     25.07 o 
   5   4  -3     3550.26     3450.05    148.96 o 
   6   4  -3      754.73      825.52     44.55 o 
   7   4  -3     1764.57     1728.45     97.23 o 
   8   4  -3     1174.21     1169.99     68.50 o 
   9   4  -3      777.56      769.96     71.55 o 
  10   4  -3      527.69      469.31     53.38 o 
  11   4  -3      220.06      201.66     34.48 o 
  12   4  -3      197.55      178.68     34.10 o 
  13   4  -3      221.38      243.92     41.52 o 
   0   5  -3    16750.71    15897.37   1286.72 o 
   1   5  -3       33.28       41.09      6.49 o 
   2   5  -3     4754.10     4687.99    204.18 o 
   3   5  -3      286.57      305.64     17.67 o 
   4   5  -3     4480.48     4414.74    289.89 o 
   5   5  -3      146.19      173.23     15.82 o 
   6   5  -3     1264.15     1295.84     74.56 o 
   7   5  -3      202.52      189.22     19.05 o 
   8   5  -3     3427.86     3235.18    180.73 o 
   9   5  -3       14.06       -2.83     11.91 o 
  10   5  -3      496.57      503.42     50.05 o 
  11   5  -3        3.39        3.71     22.61 o 
  12   5  -3      156.15      172.01     33.73 o 
  13   5  -3       48.44       28.17     28.17 o 
  14   5  -3      196.97      130.12     37.44 o 
   1   6  -3     3089.43     2946.67    149.28 o 
   2   6  -3     1027.22     1041.43     60.42 o 
   3   6  -3     2567.68     2586.05    127.39 o 
   4   6  -3      183.44      219.40     37.07 o 
   5   6  -3     2380.61     2390.52    127.79 o 
   6   6  -3     1340.14     1308.21     69.59 o 
   7   6  -3      634.59      633.82     54.86 o 
   8   6  -3      166.52      190.04     20.43 o 
   9   6  -3      366.92      346.03     26.13 o 
  10   6  -3      481.26      510.46     55.24 o 
  11   6  -3      196.98      195.73     31.88 o 
  12   6  -3      155.03      186.84     33.73 o 
  13   6  -3       82.07       70.80     31.14 o 
  14   6  -3       35.77       20.02     29.66 o 
   1   7  -3       71.08      101.27     23.17 o 
   2   7  -3      442.61      360.90     27.77 o 
   3   7  -3      783.19      766.85     44.82 o 
   4   7  -3     2167.67     1996.64    115.07 o 
   5   7  -3       17.62        3.50     10.61 o 
   6   7  -3      791.96      751.18     44.95 o 
   7   7  -3      513.38      477.87     37.26 o 
   8   7  -3      592.40      533.70     54.86 o 
   9   7  -3      380.75      326.77     26.82 o 
  10   7  -3      203.53      205.74     35.59 o 
  11   7  -3      240.52      272.47     35.96 o 
  12   7  -3       56.20       27.06     26.69 o 
  13   7  -3        7.10       -4.45     27.80 o 
  14   7  -3      205.59      243.55     41.89 o 
   1   8  -3     1341.69     1297.33     73.52 o 
   2   8  -3      249.21      254.64     20.39 o 
   3   8  -3      814.57      893.24     62.09 o 
   4   8  -3      583.19      549.60     36.04 o 
   5   8  -3      185.82      173.82     32.62 o 
   6   8  -3     2662.20     2449.77    141.16 o 
   7   8  -3       41.05       37.81     13.74 o 
   8   8  -3      891.12      751.20     53.60 o 
   9   8  -3      101.63       98.18     18.22 o 
  10   8  -3      187.20      207.23     22.54 o 
  11   8  -3        0.10       -2.59     22.98 o 
  12   8  -3      271.35      306.57     42.63 o 
  13   8  -3        6.63       24.10     30.77 o 
   0   9  -3     1883.44     1792.37    137.53 o 
   1   9  -3      422.14      493.93     31.98 o 
   2   9  -3      316.89      321.40     32.62 o 
   3   9  -3      119.45      118.09     16.38 o 
   4   9  -3      499.42      474.32     32.07 o 
   5   9  -3     1617.33     1545.74    105.65 o 
   6   9  -3      242.70      270.59     35.03 o 
   7   9  -3      651.07      608.57     89.90 o 
   8   9  -3      268.09      266.84     48.75 o 
   9   9  -3      970.52      915.77     59.37 o 
  10   9  -3       99.52      108.58     20.43 o 
  11   9  -3      348.57      416.30     45.23 o 
  12   9  -3      195.20      131.23     34.10 o 
  13   9  -3      370.91      323.63     47.82 o 
   1  10  -3      373.64      399.36     32.23 o 
   2  10  -3      527.53      555.29     33.81 o 
   3  10  -3      380.45      394.80     44.86 o 
   4  10  -3      128.13      107.43     15.67 o 
   5  10  -3       27.35       13.52     12.20 o 
   6  10  -3      222.24      180.55     18.67 o 
   7  10  -3       51.21       44.22     15.41 o 
   8  10  -3      321.43      312.72     32.81 o 
   9  10  -3      262.86      239.78     42.08 o 
  10  10  -3      623.68      642.65     46.78 o 
  11  10  -3       43.72       36.70     26.32 o 
  12  10  -3      161.16      167.56     32.99 o 
  13  10  -3       36.75       34.10     28.54 o 
   0  11  -3      274.01      259.87     32.62 o 
   1  11  -3        7.24       15.23     10.66 o 
   2  11  -3      975.67      926.53     53.98 o 
   3  11  -3      775.98      700.93     47.96 o 
   4  11  -3     1546.98     1435.94     94.72 o 
   5  11  -3      837.24      785.12     50.05 o 
   6  11  -3      909.33      739.97     77.11 o 
   7  11  -3      178.49      155.34     20.25 o 
   8  11  -3       40.09       39.23     16.41 o 
   9  11  -3       54.27       64.70     18.22 o 
  10  11  -3      165.49      138.78     22.15 o 
  11  11  -3      284.93      280.08     29.49 o 
  12  11  -3      215.21      219.83     37.44 o 
  13  11  -3      135.66      138.64     34.48 o 
   1  12  -3     2201.26     2280.50    130.67 o 
   2  12  -3      811.07      806.96     58.02 o 
   3  12  -3     1282.55     1277.72    120.11 o 
   4  12  -3      297.28      299.67     26.58 o 
   5  12  -3      485.19      474.01     39.16 o 
   6  12  -3     1196.55     1068.56    136.05 o 
   7  12  -3     1002.96      916.97    108.25 o 
   8  12  -3      249.97      254.65     24.46 o 
   9  12  -3      635.83      694.50     48.22 o 
  10  12  -3      171.50      190.55     27.06 o 
  11  12  -3       69.25       46.86     20.31 o 
  12  12  -3       46.36       22.98     28.92 o 
   0  13  -3     2330.62     2209.78    154.21 o 
   1  13  -3      350.35      313.98     27.11 o 
   2  13  -3     2312.20     2237.21    186.09 o 
   3  13  -3      374.44      336.88     48.93 o 
   4  13  -3     3885.10     3699.72    215.08 o 
   5  13  -3      408.44      351.47     28.68 o 
   6  13  -3      851.03      808.38     90.27 o 
   7  13  -3       84.70       60.45     18.82 o 
   8  13  -3      529.67      508.43     36.83 o 
   9  13  -3       88.93      120.52     21.30 o 
  10  13  -3      227.60      274.91     30.06 o 
  11  13  -3        1.67      -10.05     21.69 o 
  12  13  -3       94.50      108.25     32.99 o 
   1  14  -3     1428.57     1404.79     81.65 o 
   2  14  -3      653.89      594.81     75.44 o 
   3  14  -3     1564.25     1554.36     85.98 o 
   4  14  -3       16.97       -1.71     13.41 o 
   5  14  -3     1702.38     1651.04     94.87 o 
   6  14  -3      352.98      338.23     29.34 o 
   7  14  -3      583.38      522.09     40.76 o 
   8  14  -3      223.63      249.18     26.18 o 
   9  14  -3       94.73       97.26     21.33 o 
  10  14  -3       75.64       80.30     21.74 o 
  11  14  -3       39.89       47.45     22.17 o 
  12  14  -3       15.73      -30.40     30.40 o 
   0  15  -3     3083.42     2673.53    238.73 o 
   1  15  -3      398.62      358.41     30.14 o 
   2  15  -3     1349.70     1312.66     79.95 o 
   3  15  -3      534.96      529.01     51.53 o 
   4  15  -3      245.99      244.39     24.38 o 
   5  15  -3        1.78      -13.97     15.85 o 
   6  15  -3      951.63     1014.26     69.84 o 
   7  15  -3      101.23      114.55     20.16 o 
   8  15  -3      568.86      559.25     45.22 o 
   9  15  -3       63.95       63.17     21.00 o 
  10  15  -3      153.69      201.55     26.75 o 
  11  15  -3        7.47       -9.83     20.40 o 
   1  16  -3      149.38      156.96     33.55 o 
   2  16  -3      927.63      856.24     58.06 o 
   3  16  -3      379.62      405.61     55.42 o 
   4  16  -3       42.42       26.97     17.17 o 
   5  16  -3      526.60      467.15     37.60 o 
   6  16  -3      200.35      224.72     26.00 o 
   7  16  -3      174.72      176.43     25.62 o 
   8  16  -3      325.30      314.94     43.19 o 
   9  16  -3        7.30       -1.67     20.02 o 
  10  16  -3       24.13       41.56     32.07 o 
  11  16  -3        4.12       14.01     23.52 o 
   0  17  -3      496.11      372.93     47.45 o 
   1  17  -3       98.53       71.15     19.52 o 
   2  17  -3       78.41       89.53     21.09 o 
   3  17  -3      255.27      250.57     27.23 o 
   4  17  -3      196.54      232.43     27.00 o 
   5  17  -3        7.06        9.57     18.08 o 
   6  17  -3      100.14       89.35     21.21 o 
   7  17  -3       40.22       69.26     20.38 o 
   8  17  -3       40.14       21.92     21.00 o 
   9  17  -3       57.55       61.56     23.05 o 
  10  17  -3       80.68       74.44     23.96 o 
   1  18  -3       40.23       33.23     19.00 o 
   2  18  -3      102.85      141.80     26.88 o 
   3  18  -3      232.70      201.95     25.68 o 
   4  18  -3       20.53       23.33     19.88 o 
   5  18  -3       43.96       33.75     21.11 o 
   6  18  -3       94.11      114.09     23.51 o 
   7  18  -3        7.65        9.24     20.27 o 
   8  18  -3       89.99       89.21     24.27 o 
   9  18  -3        6.74       33.07     22.47 o 
  10  18  -3       90.51      146.49     26.94 o 
   0  19  -3      314.58      286.19     44.86 o 
   1  19  -3        6.23      -19.09     19.09 o 
   2  19  -3      154.66      141.28     30.95 o 
   3  19  -3      134.97      136.82     29.84 o 
   4  19  -3       47.65       49.13     19.90 o 
   5  19  -3      163.22      216.14     47.27 o 
   6  19  -3       63.98       41.95     21.91 o 
   7  19  -3      117.41      118.85     24.49 o 
   8  19  -3      139.97      161.42     27.32 o 
   9  19  -3      139.61      132.02     28.42 o 
   1  20  -3       62.22       61.03     21.71 o 
   2  20  -3       69.82       66.13     21.61 o 
   3  20  -3      117.82      112.63     23.35 o 
   4  20  -3       43.49       62.65     22.24 o 
   5  20  -3      138.73      121.81     30.95 o 
   6  20  -3       79.37      100.41     23.98 o 
   7  20  -3       62.76       73.31     24.60 o 
   8  20  -3      228.90      235.42     32.72 o 
   0  21  -3       21.82       39.29     30.03 o 
   1  21  -3       23.53       34.18     21.48 o 
   2  21  -3      250.47      285.45     49.12 o 
   3  21  -3       39.37       67.87     22.14 o 
   4  21  -3      157.59      177.35     27.08 o 
   5  21  -3       88.36      122.12     24.48 o 
   6  21  -3      233.30      264.84     33.91 o 
   7  21  -3       40.91       77.09     25.27 o 
   8  21  -3      120.90      122.20     27.39 o 
   1  22  -3      343.29      425.12     81.00 o 
   2  22  -3      123.48      169.50     26.70 o 
   3  22  -3      193.16      237.58     30.67 o 
   4  22  -3       25.31       89.12     25.67 o 
   5  22  -3      150.76      150.16     67.28 o 
   6  22  -3      188.13      255.30     32.50 o 
   7  22  -3      129.92      126.65     28.30 o 
   0  23  -3       43.06       42.63     37.07 o 
   1  23  -3       30.25        2.97     24.12 o 
   2  23  -3      109.98      134.89     28.03 o 
   3  23  -3       84.55      122.78     47.82 o 
   4  23  -3      163.45      209.81     30.79 o 
   5  23  -3       10.54      -19.24     21.98 o 
   6  23  -3      102.86       89.51     27.63 o 
   1  24  -3      244.98      293.73     36.42 o 
   2  24  -3       76.87      109.09     28.56 o 
   3  24  -3      166.37      187.67     31.32 o 
   4  24  -3        1.70       -0.96     23.11 o 
   1  25  -3       20.31       64.85     26.13 o 
   2  25  -3       85.43      139.76     30.25 o 
   0   0  -2      336.21      364.03     30.03 o 
   2   0  -2    18388.22    19231.46    980.49 o 
   4   0  -2    13597.74    14349.53    959.57 o 
   6   0  -2     2061.37     2031.72    100.77 o 
   8   0  -2      377.51      387.54     47.27 o 
  10   0  -2     3901.31     4088.89    298.79 o 
   1   1  -2    15258.55    15639.51    575.43 o 
   2   1  -2     3580.53     3773.66    138.60 o 
   3   1  -2     6504.94     6723.19    243.64 o 
   4   1  -2      696.15      737.34     29.29 o 
   5   1  -2     5173.78     5430.71    192.81 o 
   6   1  -2      548.25      511.31     22.21 o 
   7   1  -2     3005.76     2725.49    167.42 o 
   8   1  -2      482.40      484.29     22.86 o 
   9   1  -2     1488.49     1510.91     69.40 o 
  10   1  -2      548.22      537.52     55.98 o 
  11   1  -2      629.26      732.15     58.94 o 
   0   2  -2    10239.96     9964.41    512.46 o 
   1   2  -2      139.27      150.95      7.87 o 
   2   2  -2     2438.25     2409.28     79.56 o 
   3   2  -2      299.34      315.23     12.21 o 
   4   2  -2      856.72      875.35     33.56 o 
   5   2  -2      472.78      534.25     22.41 o 
   6   2  -2     3087.82     3313.43    117.13 o 
   7   2  -2      388.97      341.79     17.98 o 
   8   2  -2     3225.52     2966.64    160.94 o 
   9   2  -2      211.98      232.78     20.83 o 
  10   2  -2      266.05      277.29     32.25 o 
  11   2  -2      134.24      138.64     26.32 o 
   1   3  -2     1092.64     1033.62     39.75 o 
   2   3  -2     2031.24     1870.19     69.08 o 
   3   3  -2     2069.67     2037.09     94.56 o 
   4   3  -2      725.60      782.49     36.38 o 
   5   3  -2     1876.93     1968.62     72.34 o 
   6   3  -2       65.14       59.28      5.50 o 
   7   3  -2      305.62      288.47     25.88 o 
   8   3  -2      831.52      843.36     50.72 o 
   9   3  -2       72.04       64.69     14.35 o 
  10   3  -2     1957.39     1907.18    103.15 o 
  11   3  -2      331.23      312.13     40.78 o 
  12   3  -2      223.83      254.68     37.07 o 
   0   4  -2     2935.96     2991.97    238.73 o 
   1   4  -2     1518.87     1633.34     91.09 o 
   2   4  -2     1693.57     1766.80    114.55 o 
   3   4  -2      465.12      484.14     34.10 o 
   4   4  -2      182.94      165.64     15.06 o 
   6   4  -2       22.32       26.08     10.18 o 
   7   4  -2     1656.41     1428.33    128.64 o 
   8   4  -2      672.85      643.10     42.20 o 
   9   4  -2     1093.95     1119.42     68.55 o 
  10   4  -2      478.26      473.75     33.29 o 
  11   4  -2      485.65      438.17     44.86 o 
  12   4  -2       76.63       95.27     25.58 o 
  13   4  -2       44.47       42.26     25.58 o 
   1   5  -2      987.87     1099.28     65.80 o 
   2   5  -2      922.83     1058.20     69.32 o 
   3   5  -2      489.97      551.07     42.82 o 
   4   5  -2      991.81     1001.43     55.31 o 
   5   5  -2      140.92      137.00     15.41 o 
   6   5  -2     4206.76     4020.54    213.77 o 
   7   5  -2       13.78        5.94     10.71 o 
   8   5  -2     1004.11      913.48     53.59 o 
   9   5  -2      188.84      154.49     19.83 o 
  10   5  -2      121.16      127.56     17.77 o 
  11   5  -2       98.62       93.05     26.32 o 
  12   5  -2     1056.54     1068.38     96.01 o 
  13   5  -2        8.73       30.40     25.95 o 
   1   6  -2     2626.91     2671.71    142.34 o 
   3   6  -2     2460.54     2610.92    128.04 o 
   4   6  -2     1153.95      963.10     66.36 o 
   5   6  -2     1745.50     1730.44    117.33 o 
   6   6  -2      486.43      481.42     31.93 o 
   7   6  -2     1015.63      943.83     50.31 o 
   8   6  -2      206.49      216.37     19.58 o 
   9   6  -2     1198.35     1113.98     64.34 o 
  10   6  -2      210.22      201.17     20.16 o 
  11   6  -2      322.52      327.25     54.49 o 
  12   6  -2      194.43      221.31     33.36 o 
  13   6  -2      369.31      398.51     45.97 o 
   1   7  -2     4786.62     4986.99    259.68 o 
   2   7  -2     3293.42     3157.40    171.64 o 
   3   7  -2     8520.51     8926.96    476.03 o 
   4   7  -2     2024.51     1957.28    115.20 o 
   5   7  -2     3493.58     3276.02    181.00 o 
   6   7  -2        6.10      -10.06     10.06 o 
   7   7  -2      747.24      706.69     44.77 o 
   8   7  -2      604.85      567.11     35.51 o 
   9   7  -2      964.56      839.20     55.91 o 
  10   7  -2      800.78      813.21     51.22 o 
  11   7  -2      413.53      402.86     48.19 o 
  12   7  -2       10.13       20.02     22.61 o 
  13   7  -2       58.03       58.57     25.95 o 
   0   8  -2    17181.22    17043.97   1242.61 o 
   1   8  -2      303.11      301.86     21.71 o 
   2   8  -2     1869.93     1769.52    105.37 o 
   3   8  -2     1731.52     1660.49    108.06 o 
   5   8  -2      354.99      378.35     30.38 o 
   6   8  -2     3317.32     3011.66    166.84 o 
   7   8  -2      944.47      971.56     56.67 o 
   8   8  -2     2353.54     2199.72    172.19 o 
   9   8  -2      223.75      234.96     24.95 o 
  10   8  -2      126.18      131.09     20.39 o 
  11   8  -2      222.34      243.31     23.51 o 
  12   8  -2      136.39      117.14     28.92 o 
  13   8  -2       13.65      -15.20     25.58 o 
   1   9  -2     8977.86     9110.33    476.55 o 
   2   9  -2     1830.40     1777.91    116.03 o 
   3   9  -2     7641.07     7355.02    397.39 o 
   4   9  -2      686.59      613.69     42.08 o 
   5   9  -2     2798.72     2689.83    133.67 o 
   6   9  -2     1320.86     1287.75     70.72 o 
   7   9  -2     1298.32     1239.60     78.03 o 
   8   9  -2       46.00       31.43     14.04 o 
   9   9  -2      746.47      677.27     50.28 o 
  10   9  -2       80.11       87.41     18.52 o 
  11   9  -2      254.91      244.76     26.89 o 
  12   9  -2      273.52      302.22     29.66 o 
   0  10  -2     1915.14     1867.25    145.32 o 
   1  10  -2      107.19      117.78     13.36 o 
   2  10  -2     6821.08     6666.14    375.53 o 
   3  10  -2      745.83      692.65     70.25 o 
   4  10  -2    11227.21    11708.70    607.48 o 
   5  10  -2      574.77      621.33     39.00 o 
   6  10  -2     1479.39     1433.27     88.54 o 
   7  10  -2      423.45      415.63     31.14 o 
   8  10  -2       74.65       66.29     15.93 o 
   9  10  -2       23.99       39.48     15.41 o 
  10  10  -2      636.45      637.61     43.81 o 
  11  10  -2       16.19       30.72     17.28 o 
  12  10  -2      311.39      267.94     29.98 o 
   1  11  -2      728.38      637.43     44.66 o 
   2  11  -2      900.12      886.61     65.80 o 
   4  11  -2      364.12      401.05     29.30 o 
   5  11  -2      674.12      672.20     38.93 o 
   6  11  -2     1791.95     1765.43    159.59 o 
   7  11  -2      341.56      334.22     30.02 o 
   8  11  -2       77.82       77.96     16.59 o 
   9  11  -2      240.75      309.87     62.46 o 
  10  11  -2       10.45       32.59     17.17 o 
  11  11  -2        9.33       21.62     17.37 o 
  12  11  -2      276.53      287.35     29.64 o 
   0  12  -2     2113.32     2063.35    152.36 o 
   1  12  -2       10.66       -5.65      9.81 o 
   2  12  -2      808.53      690.09     80.81 o 
   3  12  -2        2.42       -3.45     11.19 o 
   5  12  -2      536.67      587.24     54.86 o 
   6  12  -2      864.29      950.36     51.74 o 
   7  12  -2      534.71      494.03     40.13 o 
   8  12  -2      492.53      486.86     60.61 o 
   9  12  -2      102.62      108.32     19.22 o 
  10  12  -2       11.70       10.06     16.98 o 
  11  12  -2       70.69       33.29     18.79 o 
  12  12  -2      161.24      161.63     40.04 o 
   1  13  -2      442.14      378.53     40.22 o 
   2  13  -2     1088.43     1000.17     94.72 o 
   3  13  -2      446.07      421.61     32.48 o 
   4  13  -2      279.51      322.77     35.59 o 
   5  13  -2        1.84       -7.77     12.45 o 
   6  13  -2        3.18        3.04     12.73 o 
   7  13  -2       56.14       55.54     19.28 o 
   8  13  -2      455.50      448.37     44.11 o 
   9  13  -2       21.14       29.22     17.28 o 
  10  13  -2      763.45      770.29     53.84 o 
  11  13  -2       46.29       56.37     20.84 o 
  12  13  -2      192.49      149.02     41.52 o 
  13  13  -2       14.94        2.22     34.85 o 
   0  14  -2      137.44      101.57     22.61 o 
   1  14  -2        9.53        8.41     11.66 o 
   2  14  -2      136.66      146.53     26.51 o 
   3  14  -2      227.51      233.59     26.13 o 
   4  14  -2      131.58      144.34     18.97 o 
   5  14  -2      248.33      239.46     25.00 o 
   6  14  -2        4.81       -2.29     13.26 o 
   7  14  -2      308.90      301.76     27.23 o 
   8  14  -2      168.41      189.58     22.58 o 
   9  14  -2      427.20      436.37     37.91 o 
  10  14  -2        0.56        9.36     18.06 o 
  11  14  -2      615.83      568.43     47.37 o 
  12  14  -2       56.18       97.87     40.04 o 
   1  15  -2      716.95      676.26     46.39 o 
   2  15  -2       59.05       43.98     15.52 o 
   3  15  -2      382.91      395.38     50.23 o 
   4  15  -2      119.63      158.54     20.48 o 
   5  15  -2      188.53      204.11     22.25 o 
   6  15  -2      735.02      780.36     49.70 o 
   7  15  -2      154.95      125.91     20.03 o 
   8  15  -2       81.65       67.21     19.84 o 
   9  15  -2      153.96      125.97     36.33 o 
  10  15  -2       18.75       43.24     19.88 o 
  11  15  -2       71.25       35.59     35.59 o 
  12  15  -2      200.50      251.71     48.56 o 
   0  16  -2      336.11      303.61     34.85 o 
   1  16  -2       15.55       31.26     16.50 o 
   2  16  -2      207.66      223.39     22.76 o 
   3  16  -2       57.00       55.61     17.68 o 
   4  16  -2     1478.03     1464.29    104.54 o 
   5  16  -2      197.98      218.62     44.30 o 
   6  16  -2       48.42       47.54     18.35 o 
   7  16  -2      163.88      178.04     28.54 o 
   8  16  -2       39.84       13.86     18.49 o 
   9  16  -2      164.67      189.70     26.09 o 
  10  16  -2      150.30      132.76     25.80 o 
  11  16  -2       50.24       63.02     36.33 o 
  12  16  -2      232.29      246.15     47.82 o 
   1  17  -2      595.11      574.38     66.17 o 
   2  17  -2      482.02      471.40     47.45 o 
   3  17  -2     1261.26     1212.05     80.99 o 
   4  17  -2       35.13       28.39     16.68 o 
   5  17  -2     1248.71     1192.80    103.06 o 
   6  17  -2       38.17       -2.06     17.61 o 
   7  17  -2      502.54      587.76     53.20 o 
   8  17  -2      552.36      580.78     42.31 o 
   9  17  -2      201.71      210.51     27.97 o 
  10  17  -2      285.89      371.61     46.89 o 
  11  17  -2      221.91      245.41     47.82 o 
   0  18  -2     2351.55     2357.32    189.43 o 
   1  18  -2       16.24       11.53     16.04 o 
   2  18  -2      904.21      886.52    101.94 o 
   3  18  -2      201.76      203.42     23.31 o 
   4  18  -2      115.83      135.73     21.07 o 
   5  18  -2       93.15       93.94     27.99 o 
   6  18  -2     1268.05     1266.40     76.77 o 
   7  18  -2       40.11       21.89     23.54 o 
   8  18  -2      782.22      860.27     56.27 o 
   9  18  -2       28.75       37.61     21.16 o 
  10  18  -2       15.22       17.05     34.48 o 
  11  18  -2       78.44      129.01     41.52 o 
   1  19  -2      672.43      683.53     48.75 o 
   2  19  -2      402.33      494.02     83.59 o 
   3  19  -2      211.11      247.77     28.17 o 
   4  19  -2      156.37      156.63     35.22 o 
   5  19  -2      185.02      232.40     27.87 o 
   6  19  -2       99.34      107.54     22.06 o 
   7  19  -2      207.00      278.33     29.64 o 
   8  19  -2       59.10       49.75     22.32 o 
   9  19  -2       82.78       63.49     23.59 o 
  10  19  -2       46.55       34.85     35.59 o 
   0  20  -2       13.67       19.28     27.43 o 
   1  20  -2       73.69       64.94     20.16 o 
   2  20  -2      520.81      555.72     86.19 o 
   3  20  -2      166.19      181.17     25.65 o 
   4  20  -2     1231.31     1267.82     78.31 o 
   5  20  -2      166.95      148.17     24.38 o 
   6  20  -2      106.01       77.99     22.91 o 
   7  20  -2       18.19       33.33     34.66 o 
   8  20  -2        4.64       16.33     26.13 o 
   9  20  -2       52.67       59.30     41.52 o 
   1  21  -2      233.16      282.41     47.27 o 
   2  21  -2      128.91      157.52     25.53 o 
   3  21  -2       68.33       55.76     19.31 o 
   4  21  -2       81.59       54.74     25.02 o 
   5  21  -2      108.96      119.52     23.84 o 
   6  21  -2       93.83      137.27     26.07 o 
   7  21  -2        6.41       -4.45     20.48 o 
   8  21  -2       67.61       69.85     24.13 o 
   9  21  -2       22.04      -25.95     33.36 o 
   0  22  -2      237.73      234.66     41.89 o 
   1  22  -2       28.50       33.98     20.40 o 
   2  22  -2      153.54      216.18     27.11 o 
   3  22  -2       75.94       83.36     21.98 o 
   4  22  -2      219.26      208.25     28.22 o 
   5  22  -2      118.03      138.51     25.68 o 
   6  22  -2       27.47       25.37     23.11 o 
   7  22  -2      117.41      173.96     28.28 o 
   8  22  -2       10.51       10.45     22.26 o 
   1  23  -2       18.79       36.54     22.66 o 
   2  23  -2       57.60       70.49     22.50 o 
   3  23  -2        3.46       27.92     22.06 o 
   4  23  -2       46.03       27.69     21.68 o 
   5  23  -2        1.08       -2.84     21.49 o 
   6  23  -2        1.35       27.45     24.12 o 
   7  23  -2        7.92      -13.55     22.27 o 
   0  24  -2       91.74      118.26     34.85 o 
   1  24  -2       48.43       60.42     23.14 o 
   2  24  -2       23.93       16.31     22.54 o 
   3  24  -2        5.88        8.19     22.43 o 
   4  24  -2        9.96        8.01     21.74 o 
   5  24  -2       74.13       85.20     28.73 o 
   6  24  -2       19.53       28.74     50.23 o 
   1  25  -2       36.82       64.84     24.27 o 
   2  25  -2       23.10       32.18     23.70 o 
   3  25  -2       45.71       46.55     24.27 o 
   4  25  -2       74.23       87.80     32.44 o 
   0  26  -2       53.25       62.65     33.73 o 
   1  26  -2       12.20       -3.10     23.98 o 
   2  26  -2      155.30      215.09     56.16 o 
   2   0  -1      211.18      243.93     14.64 o 
   4   0  -1      541.11      558.54     54.86 o 
   6   0  -1     1195.47     1124.45     40.20 o 
   8   0  -1     1815.72     1908.19     65.61 o 
  10   0  -1     2373.81     2472.56    107.55 o 
   0   1  -1     5352.27     5720.36    215.77 o 
   1   1  -1      303.98      314.81     10.50 o 
   2   1  -1      877.84      918.37     35.50 o 
   3   1  -1     1479.51     1528.27     48.19 o 
   4   1  -1      283.83      248.70     11.15 o 
   5   1  -1     3018.78     3182.08     90.29 o 
   6   1  -1      324.89      366.28     10.88 o 
   7   1  -1     3188.80     3319.25     92.83 o 
   8   1  -1     2496.94     2576.11     68.55 o 
   9   1  -1     1607.77     1651.10     48.99 o 
  10   1  -1       98.50       89.01      7.22 o 
  11   1  -1      923.35      962.10     38.41 o 
   1   2  -1     8518.91     9178.79    297.40 o 
   2   2  -1     7914.53     8420.74    285.84 o 
   3   2  -1     4265.45     4598.37    152.68 o 
   4   2  -1     2124.77     2379.94     88.41 o 
   5   2  -1     2558.23     2685.05     72.79 o 
   6   2  -1      961.09      966.82     26.26 o 
   7   2  -1     1324.30     1338.70     37.90 o 
   8   2  -1      703.47      716.52     21.37 o 
   9   2  -1      459.69      466.47     16.36 o 
  10   2  -1     1010.22     1044.10     36.97 o 
  11   2  -1      201.48      192.80     10.26 o 
   0   3  -1    14698.56    15021.92    795.96 o 
   1   3  -1      636.18      654.53     28.21 o 
   2   3  -1     4211.50     4559.36    279.14 o 
   3   3  -1     3635.58     3817.87    157.65 o 
   4   3  -1     6341.13     6769.15    238.46 o 
   5   3  -1     1043.03     1128.40     34.74 o 
   6   3  -1     3236.61     3259.68     92.10 o 
   7   3  -1      192.89      178.18      6.64 o 
   8   3  -1     2125.09     2161.85     63.39 o 
   9   3  -1       14.03        3.90      4.12 o 
  10   3  -1     1262.71     1264.95     41.30 o 
  11   3  -1      311.90      307.72     15.00 o 
  12   3  -1      390.99      385.91     37.81 o 
   1   4  -1    34707.42    33421.10   1611.31 o 
   2   4  -1    22064.63    21819.82   1172.36 o 
   3   4  -1     7186.91     6860.09    336.05 o 
   4   4  -1      314.21      315.24     13.60 o 
   5   4  -1     3651.42     3650.10    118.61 o 
   6   4  -1     1938.73     2028.55     66.14 o 
   7   4  -1     2840.31     2884.27     79.25 o 
   8   4  -1      660.61      668.79     19.04 o 
   9   4  -1     1100.83     1072.93     33.26 o 
  10   4  -1      385.89      375.65     15.78 o 
  11   4  -1      583.56      575.46     22.83 o 
  12   4  -1      523.28      522.70     57.09 o 
   0   5  -1    22938.56    22894.46   1486.90 o 
   1   5  -1     2077.75     2282.87    151.62 o 
   2   5  -1    30070.52    26746.84   2192.73 o 
   3   5  -1        5.47        3.03      1.77 o 
   4   5  -1    13462.01    14207.01    581.11 o 
   5   5  -1       23.44       27.37      4.48 o 
   6   5  -1     5665.89     5842.84    198.42 o 
   7   5  -1       10.22       12.20      3.34 o 
   8   5  -1      987.38      975.50     30.19 o 
   9   5  -1       55.94       46.56      6.02 o 
  10   5  -1     2886.08     2895.66    106.11 o 
  11   5  -1       64.01       70.08      9.47 o 
  12   5  -1      388.06      396.75     32.37 o 
   1   6  -1     4626.13     4412.89    273.95 o 
   2   6  -1     5209.92     5043.26    206.03 o 
   3   6  -1     4469.07     4128.44    202.74 o 
   4   6  -1      368.24      402.48     20.49 o 
   5   6  -1     4503.71     4633.32    201.93 o 
   6   6  -1     1290.75     1369.90     52.53 o 
   7   6  -1     3336.58     3462.29    119.75 o 
   8   6  -1      472.64      467.10     15.98 o 
   9   6  -1     1206.55     1273.51     42.84 o 
  10   6  -1      400.47      396.24     16.24 o 
  11   6  -1       84.95       75.96     12.85 o 
  12   6  -1      306.45      314.19     28.44 o 
   0   7  -1      875.86      830.79     51.53 o 
   1   7  -1     1010.12     1076.39     46.60 o 
   2   7  -1     6432.98     6343.30    237.54 o 
   3   7  -1       77.49       80.37     11.30 o 
   4   7  -1     6811.09     6865.92    252.83 o 
   5   7  -1     2074.25     2136.89    120.17 o 
   6   7  -1      921.93      916.82     41.54 o 
   7   7  -1      357.47      358.35     23.70 o 
   8   7  -1      785.88      808.28     34.43 o 
   9   7  -1      183.36      176.85     14.11 o 
  10   7  -1       19.50       15.22      9.26 o 
  11   7  -1      100.01       90.21     10.45 o 
  12   7  -1       63.84       77.11     26.69 o 
  13   7  -1      123.66      137.90     32.99 o 
   1   8  -1     1916.98     1980.26     68.70 o 
   2   8  -1      467.95      437.81     21.71 o 
   3   8  -1      845.33      862.97     51.63 o 
   4   8  -1     1097.75     1106.31     42.08 o 
   5   8  -1      124.89      124.52     12.57 o 
   6   8  -1      605.26      576.82     42.26 o 
   7   8  -1      316.17      319.93     18.90 o 
   8   8  -1     1201.73     1193.99     54.84 o 
   9   8  -1       53.68       49.96      8.17 o 
  10   8  -1      679.47      716.01     33.18 o 
  11   8  -1       61.44       80.10     17.28 o 
  12   8  -1      219.86      276.55     39.29 o 
  13   8  -1        1.07        8.90     27.43 o 
   0   9  -1      509.42      439.36     24.64 o 
   1   9  -1      973.39      976.32     50.19 o 
   2   9  -1      792.47      885.30     36.38 o 
   3   9  -1      845.40      887.03     56.50 o 
   4   9  -1     1485.62     1560.90     66.96 o 
   5   9  -1      386.82      359.93     17.75 o 
   6   9  -1       56.66       57.89     11.99 o 
   7   9  -1      578.34      556.55     28.95 o 
   8   9  -1     1003.13     1027.41     45.52 o 
   9   9  -1      616.40      591.18     26.44 o 
  10   9  -1        9.68        5.17      7.24 o 
  11   9  -1     1075.48     1095.02     71.23 o 
  12   9  -1       13.84       22.61     26.69 o 
  13   9  -1      238.18      270.24     46.34 o 
   1  10  -1      651.39      676.73     22.62 o 
   2  10  -1      692.85      744.87     27.58 o 
   3  10  -1      189.80      174.13      9.97 o 
   4  10  -1     1037.69     1033.14     40.64 o 
   5  10  -1      182.25      202.49     16.30 o 
   6  10  -1      978.89     1019.72     58.72 o 
   7  10  -1      382.99      331.85     25.48 o 
   8  10  -1      773.05      793.98     39.16 o 
   9  10  -1      185.40      192.79     12.84 o 
  10  10  -1      519.92      550.59     25.85 o 
  11  10  -1       10.83       19.28     25.58 o 
  12  10  -1      484.40      475.62     57.83 o 
  13  10  -1      103.14      136.05     36.70 o 
   0  11  -1     2540.74     2519.21    123.16 o 
   1  11  -1      362.75      341.08     17.92 o 
   2  11  -1     1270.59     1265.31     63.02 o 
   3  11  -1      511.77      509.20     23.29 o 
   4  11  -1     1284.63     1352.45     63.64 o 
   5  11  -1      583.87      542.50     28.04 o 
   6  11  -1      148.51      149.36     15.08 o 
   7  11  -1      928.57      962.43     51.18 o 
   8  11  -1      469.26      464.95     21.96 o 
   9  11  -1      444.77      468.15     22.43 o 
  10  11  -1      356.50      346.14     21.56 o 
  11  11  -1      293.92      306.20     43.00 o 
  12  11  -1      406.83      395.91     57.46 o 
  13  11  -1      212.68      264.68     44.86 o 
  14  11  -1      129.53      184.61     44.86 o 
   1  12  -1     4512.56     4476.77    177.64 o 
   2  12  -1     1223.48     1280.53     58.52 o 
   3  12  -1     2148.68     2229.63     83.97 o 
   4  12  -1      149.07      156.15     15.14 o 
   5  12  -1     2780.83     2789.90    147.27 o 
   6  12  -1      522.09      493.74     31.44 o 
   7  12  -1     1515.98     1475.15     87.84 o 
   8  12  -1      482.30      496.31     68.21 o 
   9  12  -1      397.70      433.21     23.92 o 
  10  12  -1      238.00      230.10     26.35 o 
  11  12  -1      336.62      383.31     47.82 o 
  12  12  -1      398.68      459.68     53.75 o 
  13  12  -1      149.88      154.58     40.78 o 
   0  13  -1     2483.09     2427.01    199.07 o 
   1  13  -1      295.26      312.33     44.30 o 
   2  13  -1     2354.18     2322.70    105.15 o 
   3  13  -1      153.22      166.17     12.04 o 
   4  13  -1     2610.28     2504.96    174.97 o 
   5  13  -1      528.43      523.38     35.77 o 
   6  13  -1     1756.49     1746.56    102.92 o 
   7  13  -1     1020.48      982.64     60.30 o 
   8  13  -1      625.51      606.80     46.89 o 
   9  13  -1      413.89      474.21     24.12 o 
  10  13  -1      500.37      464.91     36.83 o 
  11  13  -1      155.06      150.14     38.55 o 
  12  13  -1      170.69      191.66     40.41 o 
  13  13  -1       60.49      131.97     38.92 o 
   1  14  -1     3298.19     3091.32    180.60 o 
   2  14  -1      840.81      789.81     48.97 o 
   3  14  -1     2313.97     2293.91    180.35 o 
   4  14  -1      414.70      460.86     32.35 o 
   5  14  -1     1080.92     1052.40     66.62 o 
   6  14  -1     1505.97     1514.27     89.15 o 
   7  14  -1      732.73      711.70     47.12 o 
   8  14  -1      113.96      131.02     19.48 o 
   9  14  -1      319.92      337.40     28.41 o 
  10  14  -1      276.28      247.26     44.11 o 
  11  14  -1      110.99      107.88     36.33 o 
  12  14  -1      173.17      151.25     41.15 o 
  13  14  -1       88.09      144.95     41.15 o 
   0  15  -1      853.67      748.83     66.73 o 
   1  15  -1        6.52       17.77     13.51 o 
   2  15  -1     1607.24     1580.76    129.01 o 
   3  15  -1      157.85      185.01     49.30 o 
   4  15  -1     2522.33     2510.60    141.77 o 
   5  15  -1       75.32       65.93     15.90 o 
   6  15  -1      955.98      938.82     57.89 o 
   7  15  -1       27.37        8.21     14.48 o 
   8  15  -1      529.97      525.54     38.11 o 
   9  15  -1       81.00       84.53     20.02 o 
  10  15  -1       85.06       73.03     35.59 o 
  11  15  -1       17.32       -4.82     31.88 o 
  12  15  -1       30.58       34.48     35.59 o 
   1  16  -1      821.25      775.88     47.41 o 
   2  16  -1      311.19      287.80     25.27 o 
   3  16  -1      430.89      508.98     55.24 o 
   4  16  -1       62.63       71.73     16.20 o 
   5  16  -1       22.38       59.10     16.36 o 
   6  16  -1      294.87      239.43     26.71 o 
   7  16  -1       93.28      106.05     19.53 o 
   8  16  -1      312.81      329.53     29.30 o 
   9  16  -1       72.13       91.79     20.77 o 
  10  16  -1      368.83      382.20     52.27 o 
  11  16  -1       23.86       -5.19     30.40 o 
  12  16  -1       17.42       10.01     35.96 o 
   0  17  -1      811.47      827.42     77.48 o 
   1  17  -1       60.29       92.79     21.69 o 
   2  17  -1      536.70      549.56     39.68 o 
   3  17  -1       63.66       61.37     17.19 o 
   4  17  -1      821.24      782.09     76.55 o 
   5  17  -1      544.95      531.04     38.90 o 
   6  17  -1      238.37      221.41     26.36 o 
   7  17  -1       74.59       84.46     19.46 o 
   8  17  -1       20.14       30.06     18.63 o 
   9  17  -1       67.22       56.35     35.59 o 
  10  17  -1       28.97        7.78     34.85 o 
  11  17  -1      105.94       77.48     35.59 o 
  12  17  -1      150.70      136.05     44.11 o 
   1  18  -1       86.59       96.33     22.06 o 
   2  18  -1      388.07      372.67     31.52 o 
   3  18  -1      242.69      247.80     53.57 o 
   4  18  -1      240.82      237.54     53.20 o 
   5  18  -1       59.46       26.12     16.73 o 
   6  18  -1       82.08       90.15     23.91 o 
   7  18  -1        6.67        7.63     17.36 o 
   8  18  -1      152.77      163.88     25.15 o 
   9  18  -1       49.81        0.74     34.10 o 
  10  18  -1      191.13      207.97     48.19 o 
  11  18  -1        8.34       38.18     38.55 o 
   0  19  -1      348.64      300.64     40.04 o 
   1  19  -1        6.58       24.25     16.12 o 
   2  19  -1      149.66      185.24     23.17 o 
   3  19  -1       14.90       20.28     16.19 o 
   4  19  -1       26.44       20.92     17.44 o 
   5  19  -1       94.31       92.50     19.33 o 
   6  19  -1        2.99       -4.59     16.46 o 
   7  19  -1      182.92      165.38     38.55 o 
   8  19  -1      101.17       98.67     21.83 o 
   9  19  -1      149.87      124.56     42.63 o 
  10  19  -1      205.48      115.29     43.74 o 
  11  19  -1       76.09       57.83     41.52 o 
   1  20  -1      349.32      354.61     31.19 o 
   2  20  -1      159.96      156.02     24.28 o 
   3  20  -1       52.56       67.19     19.53 o 
   4  20  -1       59.71       60.87     19.46 o 
   5  20  -1      139.43      110.69     28.73 o 
   6  20  -1      222.28      221.40     27.20 o 
   7  20  -1       71.75       45.85     20.50 o 
   8  20  -1       66.39       78.59     38.18 o 
   9  20  -1        1.50       -4.82     36.33 o 
  10  20  -1       31.14       30.03     39.29 o 
   0  21  -1      703.72      727.70     65.24 o 
   1  21  -1        7.60       49.68     18.17 o 
   2  21  -1      256.53      330.87     30.38 o 
   3  21  -1       89.26       95.16     22.42 o 
   4  21  -1      732.57      822.85     98.79 o 
   5  21  -1       26.04       22.23     19.24 o 
   6  21  -1      320.95      326.17     31.69 o 
   7  21  -1       93.94       84.99     23.07 o 
   8  21  -1      140.08       99.35     39.67 o 
   9  21  -1       90.08       48.93     39.67 o 
   1  22  -1      350.87      412.18     37.46 o 
   2  22  -1       47.96       85.40     22.69 o 
   3  22  -1      479.76      477.19     40.21 o 
   4  22  -1      125.39      136.84     23.33 o 
   5  22  -1      595.10      605.61     45.43 o 
   6  22  -1      106.02       79.22     24.37 o 
   7  22  -1      411.79      451.89     60.80 o 
   8  22  -1       74.20       53.75     35.22 o 
   0  23  -1      622.43      778.48     71.92 o 
   1  23  -1       47.83       89.44     22.36 o 
   2  23  -1      525.69      614.32     45.67 o 
   3  23  -1       20.35       12.40     20.85 o 
   4  23  -1      371.32      429.82     35.92 o 
   5  23  -1       89.67       98.70     43.56 o 
   6  23  -1       28.06       39.61     22.62 o 
   7  23  -1       76.90       41.89     32.99 o 
   8  23  -1       95.84       57.83     39.29 o 
   1  24  -1      146.78      181.42     26.87 o 
   2  24  -1      330.60      345.33     37.44 o 
   3  24  -1      175.66      201.65     28.44 o 
   4  24  -1       61.95       78.22     22.24 o 
   5  24  -1       38.99       66.05     23.00 o 
   6  24  -1      150.97      164.00     27.97 o 
   7  24  -1       54.19       65.24     35.22 o 
   0  25  -1       71.38      136.42     32.25 o 
   1  25  -1       23.69       29.08     20.63 o 
   2  25  -1       31.54       54.25     25.39 o 
   3  25  -1        9.07       16.01     21.74 o 
   4  25  -1       82.63       81.84     26.26 o 
   5  25  -1        7.20        0.72     43.00 o 
   1  26  -1       19.63       23.59     21.64 o 
   2  26  -1       78.60       92.01     25.39 o 
   3  26  -1       23.72       33.50     24.19 o 
   2   0   0    38357.88    34490.43   2811.81 o 
   4   0   0     4133.78     4599.35    337.71 o 
   6   0   0     9138.56     9519.93    458.82 o 
   8   0   0    10825.27    10762.50    412.37 o 
  10   0   0       58.48       55.02      7.08 o 
  12   0   0      356.09      393.75     25.47 o 
  14   0   0       80.05       67.10     16.68 o 
   1   1   0     1497.21     1563.78     42.59 o 
   2   1   0     4919.73     5095.91    156.95 o 
   3   1   0    18749.62    17960.05    553.01 o 
   4   1   0     2484.74     2541.35     90.04 o 
   5   1   0     8644.88     8709.65    268.16 o 
   6   1   0        3.21        4.82      2.68 o 
   7   1   0      940.21      895.06     28.33 o 
   8   1   0     1550.05     1535.90     47.53 o 
   9   1   0      560.59      541.22     18.54 o 
  10   1   0      649.17      653.91     19.98 o 
  11   1   0      340.39      334.81     15.66 o 
  12   1   0       28.61       14.71      6.71 o 
  13   1   0       10.53       -2.91      8.02 o 
  14   1   0       18.86        3.90     13.72 o 
  15   1   0        1.40      -10.59     10.59 o 
   0   2   0      166.12      165.71     14.09 o 
   1   2   0     6051.85     6294.97    183.26 o 
   2   2   0     3888.84     4167.23    124.40 o 
   3   2   0     4111.46     4440.75    132.59 o 
   4   2   0     9777.87     9804.06    301.60 o 
   5   2   0      112.16      146.68      6.39 o 
   6   2   0     2892.84     3022.96     93.97 o 
   7   2   0       31.49       32.92      3.81 o 
   8   2   0      213.14      193.25      8.43 o 
   9   2   0       63.66       62.01      6.72 o 
  10   2   0     1069.41     1109.95     35.52 o 
  11   2   0      121.10      122.79      8.87 o 
  12   2   0      331.45      342.68     16.41 o 
  13   2   0       92.06       98.26     10.56 o 
  14   2   0       18.47       14.46     15.57 o 
  15   2   0       20.55       -1.85     14.83 o 
   1   3   0     4521.70     4833.80    145.00 o 
   2   3   0     2961.90     3189.85     86.54 o 
   3   3   0     7212.24     7637.99    228.11 o 
   4   3   0     2417.94     2425.04     82.77 o 
   5   3   0      697.85      747.55     24.19 o 
   6   3   0     8186.83     8595.89    264.35 o 
   7   3   0      273.17      257.04     10.29 o 
   8   3   0      778.62      788.93     26.33 o 
   9   3   0      395.74      439.11     17.44 o 
  10   3   0       74.37       66.22      5.92 o 
  11   3   0       72.13       68.27      7.68 o 
  12   3   0      247.28      238.98     16.48 o 
  13   3   0        2.96       -6.28      8.56 o 
  14   3   0      115.15      142.42     13.74 o 
   0   4   0       38.48       33.36      7.78 o 
   1   4   0     1117.88     1156.62     35.29 o 
   2   4   0     5298.98     5916.37    160.13 o 
   3   4   0       53.76       64.19      3.59 o 
   4   4   0       78.67       83.27      4.55 o 
   5   4   0     3589.01     3725.89    127.17 o 
   6   4   0      409.17      488.54     16.78 o 
   7   4   0      866.64      898.83     29.43 o 
   8   4   0      797.18      804.38     26.93 o 
   9   4   0     3686.76     3814.31    107.00 o 
  10   4   0      143.08      138.63     10.97 o 
  11   4   0      711.97      788.88     30.30 o 
  12   4   0        0.64       -6.77      7.61 o 
  13   4   0      794.11      920.96     40.11 o 
  14   4   0        5.24        9.44      9.95 o 
   1   5   0      561.49      514.92     18.66 o 
   2   5   0      429.14      384.92     14.37 o 
   3   5   0      713.98      826.03     29.08 o 
   4   5   0      913.91      931.06     32.85 o 
   5   5   0      394.84      480.13     17.96 o 
   6   5   0       32.55       35.97      4.05 o 
   7   5   0        7.99       20.47      3.84 o 
   8   5   0     1144.69     1097.87     40.94 o 
   9   5   0      107.71      121.24      7.27 o 
  10   5   0     3773.35     3952.85    136.84 o 
  11   5   0      291.69      304.00     14.89 o 
  12   5   0      287.39      300.41     17.54 o 
  13   5   0        2.86       -8.49      8.49 o 
  14   5   0        6.06       10.81      9.47 o 
   0   6   0     1435.51     1328.88     78.40 o 
   1   6   0      706.55      698.51     39.17 o 
   2   6   0     1988.30     2089.32     71.94 o 
   3   6   0     2408.15     2632.13     90.21 o 
   4   6   0      210.01      206.36      9.06 o 
   5   6   0     2294.65     2230.85     76.89 o 
   6   6   0       49.16       49.00      4.61 o 
   7   6   0     1881.21     1837.81     58.05 o 
   8   6   0     1364.44     1366.70     44.07 o 
   9   6   0      473.00      534.85     19.41 o 
  10   6   0        7.37        4.18      6.40 o 
  11   6   0      654.65      716.23     36.08 o 
  12   6   0       17.10       29.11      8.36 o 
  13   6   0      424.94      473.79     24.26 o 
  14   6   0      210.22      238.38     24.12 o 
   1   7   0     3506.82     3360.71    176.67 o 
   2   7   0       62.69       56.47      6.00 o 
   3   7   0      580.20      558.59     20.62 o 
   4   7   0      204.36      184.35     12.09 o 
   5   7   0      863.72      773.69     27.99 o 
   6   7   0     2130.64     2085.71     72.31 o 
   7   7   0     1836.25     1806.72     63.09 o 
   8   7   0      105.03      112.70      6.86 o 
   9   7   0      986.12     1011.58     33.72 o 
  10   7   0        7.47        8.94      6.34 o 
  11   7   0      416.45      378.86     19.70 o 
  12   7   0     1569.01     1690.33     69.00 o 
  13   7   0        4.47       -6.02      8.97 o 
  14   7   0      989.15     1195.73    105.65 o 
   0   8   0     1481.92     1322.31    102.69 o 
   1   8   0      940.52      892.76     69.51 o 
   2   8   0     6916.94     7294.91    379.43 o 
   3   8   0      622.18      700.63     30.67 o 
   4   8   0    12866.58    12745.57    432.88 o 
   5   8   0      418.42      422.96     16.63 o 
   6   8   0     2146.75     2190.87     76.08 o 
   7   8   0       29.35       32.13      4.79 o 
   8   8   0      340.18      322.93     13.07 o 
   9   8   0     1135.25     1057.66     35.19 o 
  10   8   0     1869.24     1971.08     83.19 o 
  11   8   0       96.39      106.73     16.33 o 
  12   8   0      796.86      837.30     37.11 o 
  13   8   0      127.81      143.30     16.56 o 
  14   8   0       65.57       51.55     17.74 o 
   1   9   0     5817.76     5135.06    269.07 o 
   2   9   0      767.95      789.73     45.55 o 
   3   9   0     4902.20     4854.61    197.26 o 
   4   9   0      265.79      268.01     11.96 o 
   5   9   0     4041.74     3986.65    136.71 o 
   6   9   0       47.12       58.70      6.37 o 
   7   9   0      602.01      602.33     23.40 o 
   8   9   0     1345.59     1329.36     47.67 o 
   9   9   0      584.81      560.14     20.63 o 
  10   9   0      128.74      129.63     13.86 o 
  11   9   0      618.98      709.90     67.47 o 
  12   9   0      699.39      692.78     36.68 o 
  13   9   0      245.08      258.16     21.27 o 
  14   9   0       37.12       24.86     12.58 o 
   0  10   0    15654.62    15434.73   1131.40 o 
   1  10   0      117.31      139.91     28.36 o 
   2  10   0     3122.18     3090.76    163.16 o 
   3  10   0      339.30      365.02     34.66 o 
   4  10   0      295.08      289.17     15.42 o 
   5  10   0       14.62       11.62      4.28 o 
   6  10   0     5468.55     5458.01    186.36 o 
   7  10   0      478.02      499.32     20.38 o 
   8  10   0     5387.88     5423.90    218.47 o 
   9  10   0      189.18      164.30     10.50 o 
  10  10   0       53.90       48.67     10.80 o 
  11  10   0        6.67        8.87     10.34 o 
  12  10   0       19.92       42.33     12.30 o 
  13  10   0       20.78       18.12      9.88 o 
  14  10   0      593.57      686.55     51.90 o 
   1  11   0     1231.29     1034.81     59.48 o 
   2  11   0      139.18      122.11     13.63 o 
   3  11   0     3952.85     3936.36    207.72 o 
   4  11   0       28.63       21.47      9.32 o 
   5  11   0     2951.61     2907.47    119.20 o 
   6  11   0      265.21      266.36     15.50 o 
   7  11   0      873.35      946.69     35.04 o 
   8  11   0      106.51      105.43      9.26 o 
   9  11   0       13.30       26.83      7.58 o 
  10  11   0      195.60      177.21     16.40 o 
  11  11   0       22.06       13.98     10.73 o 
  12  11   0        3.11        6.63      9.01 o 
  13  11   0        6.84       -5.98      9.53 o 
  14  11   0        1.06        4.08     32.99 o 
   0  12   0     2871.69     3252.95    245.04 o 
   1  12   0       20.34       15.95     10.95 o 
   2  12   0     1881.06     1980.02    116.22 o 
   3  12   0      703.26      698.85     42.46 o 
   4  12   0     3090.21     2926.40    156.46 o 
   5  12   0      123.62      138.23     15.82 o 
   6  12   0      510.02      520.35     25.53 o 
   7  12   0      278.65      274.32     16.73 o 
   8  12   0       14.20       18.27      7.57 o 
   9  12   0      597.51      582.38     35.11 o 
  10  12   0       32.91       50.57     11.40 o 
  11  12   0      355.81      372.59     26.65 o 
  12  12   0        5.56        6.14      9.26 o 
  13  12   0       12.73        8.89     13.89 o 
  14  12   0      519.07      557.91     67.47 o 
   1  13   0     1011.07      994.55    102.50 o 
   2  13   0      706.15      649.17     41.21 o 
   3  13   0        5.17        5.61     10.29 o 
   4  13   0      560.90      533.43     35.46 o 
   5  13   0      379.11      402.81     29.18 o 
   6  13   0     1847.39     1767.48     98.35 o 
   7  13   0      282.70      305.30     18.15 o 
   8  13   0       22.22       11.69      7.84 o 
   9  13   0        2.07       -4.30      9.22 o 
  10  13   0       30.07       -6.06      9.91 o 
  11  13   0        8.43       12.64     17.42 o 
  12  13   0      264.44      347.63     28.54 o 
  13  13   0       63.14       55.98     35.22 o 
   0  14   0       23.36       41.15     17.05 o 
   1  14   0      858.93      828.23     50.96 o 
   2  14   0       16.33       13.19     12.27 o 
   3  14   0      153.27      152.83     17.45 o 
   4  14   0      231.59      209.86     20.22 o 
   5  14   0       66.44       90.04     14.68 o 
   6  14   0      341.11      324.48     26.98 o 
   7  14   0       90.38      104.27     21.32 o 
   8  14   0      126.87       95.64     30.03 o 
   9  14   0      198.86      183.50     37.44 o 
  10  14   0       61.51       78.22     29.66 o 
  11  14   0       64.50       79.70     30.77 o 
  12  14   0      272.45      333.94     32.81 o 
  13  14   0      316.93      377.01     56.35 o 
   1  15   0        8.93        8.84     13.51 o 
   2  15   0      571.89      573.28     61.17 o 
   3  15   0       23.27       20.64     21.50 o 
   4  15   0      167.64      149.91     22.06 o 
   5  15   0        5.78        5.02     12.11 o 
   6  15   0      108.49      126.41     18.24 o 
   7  15   0       11.26       10.47     13.42 o 
   8  15   0      880.65      842.24     81.56 o 
   9  15   0      147.04      131.23     34.85 o 
  10  15   0      753.11      751.79     78.59 o 
  11  15   0      196.24      180.90     41.52 o 
  12  15   0       46.29       74.14     33.73 o 
  13  15   0       17.88       25.58     35.96 o 
   0  16   0     5054.09     5808.97    432.99 o 
   1  16   0       73.73       52.45     14.93 o 
   2  16   0     2312.26     2196.74    120.82 o 
   3  16   0      192.97      156.03     18.88 o 
   4  16   0       14.13       12.95     21.69 o 
   5  16   0      642.61      600.60     41.32 o 
   6  16   0     1381.75     1445.84    102.69 o 
   7  16   0      271.95      285.23     26.23 o 
   8  16   0      110.01      104.91     33.73 o 
   9  16   0       74.84       80.07     30.77 o 
  10  16   0        3.38       -4.45     30.40 o 
  11  16   0       94.74      139.76     37.44 o 
  12  16   0       31.74       43.37     36.70 o 
   1  17   0     1546.77     1689.62     95.54 o 
   2  17   0      481.96      493.65     35.75 o 
   3  17   0     1565.81     1543.29     88.28 o 
   4  17   0      234.56      202.62     22.75 o 
   5  17   0     1638.17     1467.84     84.83 o 
   6  17   0     1071.30      981.46     60.87 o 
   7  17   0     1050.08     1069.31     65.31 o 
   8  17   0      110.14      136.79     34.85 o 
   9  17   0      459.64      479.32     60.80 o 
  10  17   0       45.38       61.54     36.33 o 
  11  17   0       46.86       57.09     37.81 o 
  12  17   0       22.12       71.18     40.04 o 
   0  18   0      123.66      177.20     28.92 o 
   1  18   0       12.67       17.79     17.42 o 
   2  18   0      866.87      876.53     74.33 o 
   3  18   0       39.43       51.34     17.54 o 
   4  18   0     2105.00     1917.08    108.06 o 
   5  18   0      174.86      182.64     22.08 o 
   6  18   0       58.16       90.44     19.06 o 
   7  18   0        2.55        5.93     30.40 o 
   8  18   0        4.48       14.83     32.62 o 
   9  18   0      141.78      104.17     35.22 o 
  10  18   0      254.35      286.19     47.82 o 
  11  18   0       93.29      128.64     42.26 o 
   1  19   0      966.87     1084.17     65.66 o 
   2  19   0      377.52      423.02     39.67 o 
   3  19   0     1775.51     1911.11    107.95 o 
   4  19   0        3.20        9.81     16.52 o 
   5  19   0      436.92      404.90     33.20 o 
   6  19   0      107.03       85.78     19.11 o 
   7  19   0       95.34       85.26     35.96 o 
   8  19   0      106.25       90.82     34.85 o 
   9  19   0       91.87       84.89     40.04 o 
  10  19   0       63.19       -2.59     36.70 o 
  11  19   0        5.97      -15.57     32.62 o 
   0  20   0     1521.54     1541.77    126.41 o 
   1  20   0      202.13      215.49     24.57 o 
   2  20   0      256.37      321.78     29.13 o 
   3  20   0        9.38        2.62     16.63 o 
   4  20   0       94.25      115.88     22.08 o 
   5  20   0       12.77       11.80     17.10 o 
   6  20   0      312.34      370.54     33.49 o 
   7  20   0       40.98       15.57     34.85 o 
   8  20   0      437.54      453.74     62.28 o 
   9  20   0        0.14       10.75     32.99 o 
  10  20   0        3.41       -6.30     36.70 o 
   1  21   0       13.00       36.80     18.15 o 
   2  21   0      305.95      334.62     30.55 o 
   3  21   0        3.60       24.97     19.28 o 
   4  21   0       58.48       53.28     19.57 o 
   5  21   0       49.43       51.68     19.88 o 
   6  21   0       10.69       15.20     30.77 o 
   7  21   0        3.11       -6.30     31.14 o 
   8  21   0       83.61       47.08     38.92 o 
   9  21   0        0.28       47.45     39.67 o 
   0  22   0        2.54       28.92     24.84 o 
   1  22   0       38.07       29.92     19.05 o 
   2  22   0        1.74      -14.20     20.57 o 
   3  22   0      200.93      208.06     26.33 o 
   4  22   0      156.36      171.31     25.12 o 
   5  22   0       92.60       67.83     20.77 o 
   6  22   0        2.38       23.35     31.88 o 
   7  22   0       41.14        7.41     36.70 o 
   8  22   0       27.98       15.57     35.22 o 
   9  22   0       34.03        5.19     40.41 o 
   1  23   0       90.67      104.47     22.06 o 
   2  23   0       26.01       33.16     18.59 o 
   3  23   0       20.29       36.07     20.47 o 
   4  23   0        7.25        4.68     37.63 o 
   5  23   0       85.61      104.56     23.68 o 
   6  23   0      171.65      139.39     42.63 o 
   7  23   0       52.34       60.05     41.15 o 
   8  23   0       66.21        0.74     40.04 o 
   0  24   0       10.71       23.35     29.66 o 
   1  24   0       21.51       28.54     19.40 o 
   2  24   0       23.64       22.98     19.14 o 
   3  24   0        0.84      -19.79     19.79 o 
   4  24   0       28.27       29.05     19.84 o 
   5  24   0        1.17       -6.30     28.92 o 
   6  24   0       76.23       88.23     40.41 o 
   7  24   0      158.89      128.64     44.11 o 
   1  25   0       69.97       93.84     35.77 o 
   2  25   0      160.23      239.17     79.52 o 
   3  25   0       32.42       36.04     21.99 o 
   4  25   0        2.76        2.95     21.19 o 
   5  25   0       46.80       68.21     34.48 o 
   0  26   0        2.93       18.16     30.40 o 
   1  26   0       18.13       49.93     21.49 o 
   2  26   0        1.86       32.73     22.64 o 
   3  26   0        0.22        0.50     21.79 o 
   4  26   0        1.59      -22.98     33.36 o 
   1  27   0      314.80      359.31     35.64 o 
   2   0   1      249.57      259.03     19.28 o 
   4   0   1      578.38      543.08     44.48 o 
   6   0   1     1421.29     1321.20     90.45 o 
   8   0   1     1853.05     1838.33    144.58 o 
  10   0   1     1958.77     1947.19     85.91 o 
  12   0   1      701.12      712.30     40.79 o 
  14   0   1      440.46      518.29     41.89 o 
   0   1   1     4577.20     4903.10    257.28 o 
   1   1   1      302.48      307.97     12.71 o 
   2   1   1     1060.64     1094.17     38.62 o 
   3   1   1     1495.14     1456.00     58.43 o 
   5   1   1     2853.54     2915.61    233.55 o 
   6   1   1      495.14      494.52     34.85 o 
   7   1   1     3382.67     3332.68    134.92 o 
   8   1   1     2181.04     2117.39     99.81 o 
   9   1   1     1532.72     1489.25     56.42 o 
  10   1   1      148.24      155.01      9.22 o 
  11   1   1      913.34      903.02     28.00 o 
  12   1   1      228.96      230.98     13.04 o 
  13   1   1      199.18      199.05     15.41 o 
  14   1   1       96.46      103.21     11.74 o 
   1   2   1     9829.03    10383.92    327.68 o 
   2   2   1     7768.67     7823.73    309.52 o 
   3   2   1     4015.94     4164.06    126.49 o 
   4   2   1     2228.01     2388.80    115.47 o 
   5   2   1     2472.85     2434.69    105.69 o 
   6   2   1      800.14      767.21     38.79 o 
   7   2   1     1388.88     1302.00     56.05 o 
   8   2   1      745.38      727.47     27.28 o 
   9   2   1      413.92      405.50     18.64 o 
  10   2   1     1280.66     1295.03     46.99 o 
  11   2   1      146.94      125.29     10.21 o 
  12   2   1      402.36      422.57     20.07 o 
  13   2   1      162.10      152.95     11.55 o 
  14   2   1      244.54      244.22     17.28 o 
   0   3   1    18503.79    18585.87    796.65 o 
   1   3   1      666.57      693.83     23.57 o 
   2   3   1     5394.61     5329.38    191.88 o 
   3   3   1     3968.93     4035.34    149.61 o 
   4   3   1     6501.69     6720.09    227.75 o 
   5   3   1      810.70      860.04     83.78 o 
   6   3   1     3560.86     3391.26    133.94 o 
   7   3   1      171.86      170.45     10.38 o 
   8   3   1     2476.87     2468.34     93.19 o 
   9   3   1       16.39       13.25      5.26 o 
  10   3   1     1030.44      990.17     41.40 o 
  11   3   1      373.67      361.85     16.50 o 
  12   3   1      296.34      282.25     15.30 o 
  13   3   1      266.85      270.28     15.03 o 
  14   3   1       29.40       16.95      9.76 o 
  15   3   1       45.19       27.80     28.17 o 
   1   4   1    32928.54    30149.28    933.11 o 
   2   4   1    21765.43    22150.03    877.92 o 
   3   4   1     6432.54     6250.48    217.91 o 
   4   4   1      381.96      373.17     13.04 o 
   5   4   1     3084.66     3106.24    100.07 o 
   6   4   1     2122.43     2197.47     72.92 o 
   7   4   1     2716.55     2699.63    115.34 o 
   8   4   1      574.34      546.33     24.88 o 
   9   4   1      992.72      910.72     36.97 o 
  10   4   1      329.59      327.81     16.15 o 
  11   4   1      596.33      559.18     28.68 o 
  12   4   1      595.40      598.60     24.84 o 
  13   4   1       98.94      105.03     10.19 o 
  14   4   1       66.40       77.15     11.42 o 
  15   4   1       13.23       52.27     28.92 o 
   0   5   1    20427.54    19517.13    777.42 o 
   1   5   1     2077.84     2302.45     62.72 o 
   2   5   1    32244.95    30863.71   1016.16 o 
   3   5   1        5.25       11.21      2.18 o 
   4   5   1    13942.85    14609.52    470.90 o 
   5   5   1       22.04       21.64      3.25 o 
   6   5   1     5283.58     5362.81    190.47 o 
   7   5   1       11.13       10.54      3.86 o 
   8   5   1      829.05      816.60     33.34 o 
   9   5   1       52.29       51.09      6.62 o 
  10   5   1     3335.94     3248.16    106.38 o 
  11   5   1       64.06       59.24      8.02 o 
  12   5   1      407.24      424.79     23.33 o 
  13   5   1      185.28      170.58     13.65 o 
  14   5   1      110.47       94.91     12.01 o 
  15   5   1       12.43        8.53     30.40 o 
   1   6   1     3615.87     3570.60    100.11 o 
   2   6   1     5142.48     5118.69    173.19 o 
   3   6   1     4513.23     4267.98    143.60 o 
   4   6   1      439.66      481.85     16.99 o 
   5   6   1     5121.31     5234.80    169.82 o 
   6   6   1     1454.72     1503.98     50.52 o 
   7   6   1     3198.36     3237.18    114.94 o 
   8   6   1      415.63      390.94     16.13 o 
   9   6   1     1015.80     1074.62     42.88 o 
  10   6   1      327.96      322.66     16.67 o 
  11   6   1       36.66       44.55     10.94 o 
  12   6   1      366.15      337.27     20.46 o 
  13   6   1        6.08       -9.00      9.00 o 
  14   6   1      107.92      124.90     13.36 o 
  15   6   1        9.10       23.35     30.77 o 
   0   7   1      896.82      812.73     32.86 o 
   1   7   1     1056.89     1129.45     34.37 o 
   2   7   1     5580.84     5533.87    199.50 o 
   3   7   1      117.92      132.73      6.24 o 
   4   7   1     5662.95     5779.63    211.98 o 
   5   7   1     2226.48     2293.32     77.58 o 
   6   7   1     1030.63      993.27     34.61 o 
   7   7   1      251.80      272.44     12.78 o 
   8   7   1     1025.30     1033.79     37.98 o 
   9   7   1      302.03      289.50     14.88 o 
  10   7   1       53.42       49.56      7.51 o 
  11   7   1      163.97      144.77     12.13 o 
  12   7   1       50.61       60.01     10.36 o 
  13   7   1      164.02      162.04     32.44 o 
  14   7   1       80.12      109.12     12.78 o 
  15   7   1       22.53       12.60     30.03 o 
   1   8   1     1949.60     1984.73     68.58 o 
   2   8   1      516.28      498.29     18.03 o 
   3   8   1      755.52      829.74     30.20 o 
   4   8   1      870.87      881.84     34.36 o 
   5   8   1      143.44      139.71      7.33 o 
   6   8   1      413.26      436.94     17.89 o 
   7   8   1      420.79      418.58     15.92 o 
   8   8   1     1337.58     1362.34     52.21 o 
   9   8   1       60.65       66.88      7.18 o 
  10   8   1      700.56      699.78     28.09 o 
  11   8   1       65.14       74.74     10.59 o 
  12   8   1      115.42      150.46     16.60 o 
  13   8   1        1.36       -5.25     11.96 o 
  14   8   1      118.79      140.77     18.91 o 
   0   9   1      464.69      468.43     25.12 o 
   1   9   1      907.93      952.33     34.63 o 
   2   9   1      867.05      957.14     32.99 o 
   3   9   1     1035.77     1039.48     35.51 o 
   4   9   1     1588.94     1610.89     55.67 o 
   5   9   1      347.70      338.26     14.34 o 
   6   9   1       55.58       52.61      5.72 o 
   7   9   1      645.19      613.84     22.97 o 
   8   9   1     1031.82     1037.97     54.23 o 
   9   9   1      461.01      464.02     25.66 o 
  10   9   1       12.28        6.24      6.49 o 
  11   9   1     1255.43     1284.16     54.52 o 
  12   9   1        8.00       10.34     11.42 o 
  13   9   1      279.53      362.46     30.03 o 
  14   9   1      132.76      200.92     38.55 o 
   1  10   1      486.74      504.52     22.51 o 
   2  10   1      659.64      758.04     32.86 o 
   3  10   1      141.41      133.43      9.15 o 
   4  10   1      867.64      839.88     32.97 o 
   5  10   1      122.79      118.39      7.58 o 
   6  10   1     1005.96      998.12     36.46 o 
   7  10   1      326.82      304.67     14.77 o 
   8  10   1      844.58      833.27     35.20 o 
   9  10   1      134.03      137.44     13.52 o 
  10  10   1      459.04      451.26     21.34 o 
  11  10   1        5.05       -4.78      9.05 o 
  12  10   1      505.90      529.87     33.08 o 
  13  10   1       78.92       90.61     15.04 o 
  14  10   1      387.50      463.01     56.35 o 
   0  11   1     2380.04     2447.03    189.43 o 
   1  11   1      336.14      328.00     17.38 o 
   2  11   1     1203.64     1181.47     43.40 o 
   3  11   1      464.40      472.78     19.09 o 
   4  11   1     1676.96     1639.82     59.67 o 
   5  11   1      658.92      640.52     23.14 o 
   6  11   1       42.69       46.71      5.95 o 
   7  11   1      783.20      743.94     34.50 o 
   8  11   1      380.18      353.03     19.74 o 
   9  11   1      361.02      372.52     20.76 o 
  10  11   1      429.77      437.55     19.00 o 
  11  11   1      238.56      256.20     36.89 o 
  12  11   1      512.21      555.75     33.58 o 
  13  11   1      206.08      219.18     21.28 o 
  14  11   1       94.72       71.55     35.22 o 
   1  12   1     4103.08     4227.41    177.62 o 
   2  12   1     1324.50     1337.08     55.79 o 
   3  12   1     1877.14     1852.68     69.77 o 
   4  12   1      132.10      124.56      8.19 o 
   5  12   1     2666.85     2682.99    112.10 o 
   6  12   1      389.18      373.12     16.89 o 
   7  12   1     1637.96     1624.61     79.21 o 
   8  12   1      589.03      586.57     25.74 o 
   9  12   1      496.14      478.97     22.92 o 
  10  12   1      275.05      299.68     17.11 o 
  11  12   1      308.82      307.70     24.61 o 
  12  12   1      310.70      344.75     43.37 o 
  13  12   1      168.39      187.21     38.92 o 
   0  13   1     3069.08     2798.83    199.81 o 
   1  13   1      293.30      306.56     23.85 o 
   2  13   1     2535.64     2376.60     97.45 o 
   3  13   1      193.67      188.45     16.72 o 
   4  13   1     2164.70     2090.99     87.32 o 
   5  13   1      433.82      442.92     19.11 o 
   6  13   1     1998.42     1907.15     77.87 o 
   7  13   1     1026.51     1003.79     42.24 o 
   8  13   1      723.61      742.65     31.79 o 
   9  13   1      407.17      427.38     22.62 o 
  10  13   1      421.81      465.07     35.00 o 
  11  13   1      195.77      196.64     18.45 o 
  12  13   1      131.39       95.37     21.50 o 
  13  13   1       48.08       27.43     32.99 o 
   1  14   1     3615.62     3708.80    189.62 o 
   2  14   1      813.65      803.43     48.34 o 
   3  14   1     2529.28     2374.31     97.32 o 
   4  14   1      435.79      411.87     21.97 o 
   5  14   1     1182.87     1152.28     41.62 o 
   6  14   1     1603.77     1581.08     56.26 o 
   7  14   1      753.34      736.43     32.80 o 
   8  14   1       95.65      109.15     14.11 o 
   9  14   1      280.39      278.68     30.30 o 
  10  14   1      250.56      262.57     27.81 o 
  11  14   1      103.05       93.15     15.36 o 
  12  14   1      181.53      190.05     19.74 o 
  13  14   1       83.90       61.91     37.44 o 
   0  15   1      769.80      747.34     67.47 o 
   1  15   1        6.39       -3.69     18.72 o 
   2  15   1     1613.18     1538.38     87.12 o 
   3  15   1      154.04      131.00     17.71 o 
   4  15   1     2753.34     2690.67    128.84 o 
   5  15   1       76.15       65.54      8.87 o 
   6  15   1      848.82      909.86     50.03 o 
   7  15   1       30.95       22.77      7.81 o 
   8  15   1      445.02      484.46     24.97 o 
   9  15   1       88.09       72.85     13.15 o 
  10  15   1      111.80      105.80     11.84 o 
  11  15   1       17.91        5.56     12.60 o 
  12  15   1       34.05       22.61     33.73 o 
   1  16   1      702.54      709.04     76.18 o 
   2  16   1      293.30      272.36     37.44 o 
   3  16   1      572.25      548.26     37.12 o 
   4  16   1       81.91      104.05     16.59 o 
   5  16   1       77.99       87.90      9.97 o 
   6  16   1      350.91      312.75     27.06 o 
   7  16   1       43.50       43.03     11.24 o 
   8  16   1      262.73      276.32     26.51 o 
   9  16   1       63.65       64.18     23.73 o 
  10  16   1      316.70      286.84     24.23 o 
  11  16   1       34.07       16.74     13.24 o 
  12  16   1       21.70       49.30     37.44 o 
   0  17   1      939.36      954.94     78.59 o 
   1  17   1       68.27       82.20     17.21 o 
   2  17   1      599.18      582.67     39.87 o 
   3  17   1       61.91       67.44     16.47 o 
   4  17   1      651.63      589.24     43.13 o 
   5  17   1      522.73      511.96     37.55 o 
   6  17   1      252.56      275.21     21.17 o 
   7  17   1       71.10       77.21     25.58 o 
   8  17   1       33.49       22.29     11.34 o 
   9  17   1       76.24       89.51     14.65 o 
  10  17   1       26.63       43.13     17.42 o 
  11  17   1       87.66       57.83     37.81 o 
  12  17   1      159.86      121.59     43.00 o 
   1  18   1       72.39       77.70     17.54 o 
   2  18   1      389.48      417.09     32.28 o 
   3  18   1      254.20      263.71     24.40 o 
   4  18   1      278.74      268.70     31.32 o 
   5  18   1       54.25       67.02     15.97 o 
   6  18   1       69.80      111.58     33.73 o 
   7  18   1        6.90       25.21     26.69 o 
   8  18   1      183.23      199.07     38.92 o 
   9  18   1       41.25       34.85     30.77 o 
  10  18   1      241.06      270.24     49.30 o 
  11  18   1       11.37        7.04     35.96 o 
   0  19   1      400.78      379.97     40.41 o 
   1  19   1        8.00        8.77     16.50 o 
   2  19   1      188.20      201.72     23.38 o 
   3  19   1       33.21       32.95     16.17 o 
   4  19   1       36.89       24.55     16.21 o 
   5  19   1      148.70      111.58     31.51 o 
   6  19   1       10.79      -14.46     29.29 o 
   7  19   1      169.31      137.53     35.96 o 
   8  19   1      126.93      134.94     36.33 o 
   9  19   1      168.14      170.52     39.67 o 
  10  19   1      189.22      154.58     44.11 o 
  11  19   1       81.05       62.65     37.07 o 
   1  20   1      341.16      362.01     30.14 o 
   2  20   1      129.91      148.14     21.27 o 
   3  20   1       25.89       36.64     16.47 o 
   4  20   1       60.14       61.22     18.43 o 
   5  20   1       86.75       59.68     30.40 o 
   6  20   1      260.39      244.30     45.60 o 
   7  20   1       38.88       59.68     31.88 o 
   8  20   1       65.67       69.32     34.10 o 
   9  20   1       13.32       15.94     35.96 o 
  10  20   1       15.48       -5.56     32.62 o 
   0  21   1      549.99      574.97     63.02 o 
   1  21   1        8.67        9.10     17.82 o 
   2  21   1      217.46      232.44     30.40 o 
   3  21   1       99.74      128.50     21.81 o 
   4  21   1      858.83      891.91     99.16 o 
   5  21   1       16.09       10.01     32.62 o 
   6  21   1      250.79      179.79     46.34 o 
   7  21   1      118.70      109.73     41.15 o 
   8  21   1      109.11       40.04     38.18 o 
   9  21   1       73.30       56.35     40.04 o 
   1  22   1      455.66      525.62     38.27 o 
   2  22   1       60.93       51.47     28.36 o 
   3  22   1      499.43      573.33    104.72 o 
   4  22   1      100.16       92.31     37.81 o 
   5  22   1      626.86      571.26     69.32 o 
   6  22   1       75.68       77.48     35.59 o 
   7  22   1      443.19      467.09     63.76 o 
   8  22   1      103.66       90.45     42.26 o 
   0  23   1      639.88      629.09     68.21 o 
   1  23   1       50.72       53.84     20.94 o 
   2  23   1      436.94      517.91     41.78 o 
   3  23   1       22.79       34.28     19.49 o 
   4  23   1      265.95      250.60     48.56 o 
   5  23   1       71.97       27.80     33.73 o 
   6  23   1       23.79      -35.22     35.22 o 
   7  23   1       59.24       56.72     37.07 o 
   8  23   1      111.85       39.67     37.81 o 
   1  24   1      139.55      156.21     25.39 o 
   2  24   1      326.22      368.35     35.59 o 
   3  24   1      130.93      163.94     42.63 o 
   4  24   1       63.22       49.30     37.07 o 
   5  24   1       63.90       46.34     38.92 o 
   6  24   1      156.27       78.96     43.37 o 
   7  24   1       85.19       36.33     41.52 o 
   0  25   1       49.54       40.41     31.14 o 
   1  25   1       24.19       29.59     21.23 o 
   2  25   1       58.95      101.91     23.63 o 
   3  25   1        8.72        4.08     32.99 o 
   4  25   1      112.04       71.55     34.10 o 
   5  25   1        8.40       20.39     33.36 o 
   1  26   1        7.26        2.20     20.28 o 
   2  26   1       76.46       76.55     30.58 o 
   3  26   1       38.65       34.10     34.48 o 
   2   0   2    17334.96    18493.43   1189.97 o 
   4   0   2    14307.90    15353.48    901.93 o 
   6   0   2     1624.21     1572.91    142.35 o 
  10   0   2     3946.52     3901.14    194.25 o 
  12   0   2     1341.15     1294.04     69.48 o 
  14   0   2       57.60       37.03     13.29 o 
   1   1   2    15531.41    15883.90    597.57 o 
   2   1   2     3617.86     3761.86    144.10 o 
   3   1   2     6398.71     6561.88    252.50 o 
   4   1   2      736.45      786.63     43.25 o 
   5   1   2     4868.95     4812.95    251.89 o 
   6   1   2      531.39      514.87     24.91 o 
   7   1   2     2949.03     2820.77    112.80 o 
   8   1   2      536.15      504.88     25.41 o 
   9   1   2     1492.83     1555.30     78.35 o 
  10   1   2      633.95      612.44     30.02 o 
  11   1   2      564.04      566.88     25.71 o 
  12   1   2      816.12      814.61     29.12 o 
  13   1   2       78.56       85.50     10.04 o 
  14   1   2       30.45       33.59      9.14 o 
  15   1   2        5.42       -9.24     19.35 o 
   0   2   2    10012.53     9867.18    472.08 o 
   1   2   2      148.48      164.99      7.20 o 
   2   2   2     1919.54     1879.89     72.95 o 
   3   2   2      390.94      390.61     15.19 o 
   4   2   2      924.20      942.37     53.75 o 
   5   2   2      594.50      651.20     27.01 o 
   6   2   2     3268.41     3275.82    134.92 o 
   7   2   2      449.58      424.73     20.34 o 
   8   2   2     3047.02     3058.39    124.49 o 
   9   2   2      216.89      218.21     14.99 o 
  10   2   2      188.28      194.25     21.76 o 
  11   2   2      106.35       92.85      9.74 o 
  12   2   2      123.33      128.60     11.35 o 
  13   2   2      244.76      233.84     17.47 o 
  14   2   2       99.93       91.76     10.75 o 
  15   2   2      149.59      175.54     25.56 o 
   1   3   2     1069.92     1064.99     36.65 o 
   2   3   2     2026.32     1845.40     63.48 o 
   3   3   2     2218.08     2115.35     80.28 o 
   4   3   2      713.86      787.15     40.90 o 
   5   3   2     2041.02     2101.21     99.11 o 
   6   3   2      101.19       91.05      8.38 o 
   7   3   2      282.99      267.79     16.09 o 
   8   3   2      817.99      859.58     38.77 o 
   9   3   2      138.30      149.30     12.05 o 
  10   3   2     1941.94     1832.67     79.15 o 
  11   3   2      397.37      374.74     18.04 o 
  12   3   2      300.50      296.38     16.43 o 
  13   3   2       36.93       34.23     11.13 o 
  14   3   2       54.32       55.09     23.12 o 
  15   3   2       64.12       34.85     28.54 o 
   0   4   2     3222.13     3353.04    155.43 o 
   1   4   2     1633.72     1755.95     59.06 o 
   2   4   2     1588.22     1576.80     56.25 o 
   3   4   2      359.87      345.08     16.21 o 
   4   4   2      255.96      239.17     14.60 o 
   5   4   2      510.16      606.05     25.16 o 
   6   4   2       16.43       18.96      7.93 o 
   7   4   2     1774.74     1733.45     70.14 o 
   8   4   2      703.29      691.87     32.04 o 
   9   4   2     1275.10     1248.56     52.90 o 
  10   4   2      440.79      428.61     19.83 o 
  11   4   2      377.99      363.80     18.00 o 
  12   4   2       71.22       67.14     10.33 o 
  13   4   2       70.10       81.59     12.62 o 
  14   4   2       71.62       99.99     29.10 o 
  15   4   2      150.51      165.71     36.70 o 
   1   5   2      896.41     1039.93     36.87 o 
   2   5   2      983.81     1016.37     36.02 o 
   3   5   2      449.74      477.82     21.18 o 
   4   5   2      961.44      961.00     50.13 o 
   5   5   2      193.77      213.60     10.22 o 
   6   5   2     4164.58     4071.67    155.41 o 
   7   5   2       14.32       18.80      8.54 o 
   8   5   2      873.12      869.01     40.28 o 
   9   5   2      168.97      148.73      9.98 o 
  10   5   2       86.92       92.43      8.81 o 
  11   5   2       91.72       87.48     10.86 o 
  12   5   2     1071.73     1158.02     43.43 o 
  13   5   2        8.88       13.79     10.30 o 
  14   5   2      605.91      692.89     49.27 o 
   0   6   2     1354.95     1314.44     64.86 o 
   1   6   2     2538.54     2721.31     92.31 o 
   2   6   2      418.34      441.61     16.88 o 
   3   6   2     2218.63     2341.95     82.59 o 
   4   6   2      793.30      713.87     40.73 o 
   5   6   2     1403.80     1454.71     78.68 o 
   6   6   2      446.73      456.45     20.61 o 
   7   6   2      795.94      764.66     34.53 o 
   8   6   2      144.96      128.97      9.40 o 
   9   6   2     1126.88     1068.55     40.21 o 
  10   6   2      127.87      111.50      9.70 o 
  11   6   2      295.95      309.29     16.41 o 
  12   6   2      183.40      177.57     15.23 o 
  13   6   2      318.00      333.23     22.34 o 
  14   6   2       18.09       46.71     28.92 o 
   1   7   2     4811.30     4969.83    148.79 o 
   2   7   2     3340.01     3289.81     98.00 o 
   3   7   2     9137.20     9295.61    310.90 o 
   4   7   2     2254.92     2347.63    105.86 o 
   5   7   2     3609.10     3504.43    132.51 o 
   6   7   2       45.07       41.85      8.22 o 
   7   7   2      713.04      719.77     30.80 o 
   8   7   2      465.07      441.23     22.06 o 
   9   7   2     1052.84      938.09     34.79 o 
  10   7   2      798.69      800.81     31.83 o 
  11   7   2      493.72      465.62     21.03 o 
  12   7   2       37.87       37.61     10.43 o 
  13   7   2       50.11       40.00     11.42 o 
  14   7   2        5.26       40.41     30.03 o 
   0   8   2    16727.57    16947.67    648.67 o 
   1   8   2      318.18      320.12     10.09 o 
   2   8   2     2110.53     2019.73     54.24 o 
   3   8   2     1550.81     1640.18     57.32 o 
   4   8   2      292.67      308.73     12.80 o 
   5   8   2      466.70      489.56     20.90 o 
   6   8   2     3385.20     3184.28    121.59 o 
   7   8   2      935.14      906.33     39.05 o 
   8   8   2     2455.96     2412.49     92.58 o 
   9   8   2      304.68      304.27     14.89 o 
  10   8   2       44.20       30.25      7.56 o 
  11   8   2      154.05      146.28     11.51 o 
  12   8   2       82.93       87.36     11.98 o 
  13   8   2       31.50       33.37     11.52 o 
  14   8   2      224.65      176.83     39.29 o 
   1   9   2     9417.54     9179.33    248.28 o 
   2   9   2     1864.20     1853.32     56.29 o 
   3   9   2     7509.70     7766.96    259.16 o 
   4   9   2      614.65      601.54     22.58 o 
   5   9   2     2504.57     2370.97     85.34 o 
   6   9   2     1217.44     1185.64     49.49 o 
   7   9   2     1233.26     1164.88     48.82 o 
   8   9   2       67.17       62.78      8.36 o 
   9   9   2      905.84      847.96     34.89 o 
  10   9   2       91.82       97.50      9.40 o 
  11   9   2      293.75      285.45     19.85 o 
  12   9   2      274.46      277.77     22.22 o 
  13   9   2       29.66       25.93     11.89 o 
  14   9   2       12.36       15.94     30.77 o 
   0  10   2     1860.98     1905.34     74.41 o 
   1  10   2      106.63      115.67      5.34 o 
   2  10   2     6771.60     6780.59    202.87 o 
   3  10   2      745.00      742.43     27.00 o 
   4  10   2    11647.01    11711.74    396.30 o 
   5  10   2      559.07      574.27     25.80 o 
   6  10   2     1679.26     1659.00     63.57 o 
   7  10   2      414.57      409.59     20.18 o 
   8  10   2       18.13       14.65      6.90 o 
   9  10   2       28.21       29.99     12.50 o 
  10  10   2      570.56      598.07     25.80 o 
  11  10   2       16.34       17.30      8.39 o 
  12  10   2      339.95      356.70     21.85 o 
  13  10   2       22.09       28.92     30.03 o 
  14  10   2       32.56       43.00     32.25 o 
   1  11   2      842.10      773.38     22.17 o 
   2  11   2      903.70      947.30     34.13 o 
   3  11   2     1439.09     1372.37     48.88 o 
   4  11   2      369.17      375.69     15.85 o 
   5  11   2      559.59      548.62     25.97 o 
   6  11   2     1761.76     1694.58     68.38 o 
   7  11   2      429.40      441.16     29.80 o 
   8  11   2       52.73       46.29      8.13 o 
   9  11   2      231.52      224.91     14.82 o 
  10  11   2        7.85       11.61      8.30 o 
  11  11   2        2.28       -3.45      8.11 o 
  12  11   2      285.70      295.15     20.54 o 
  13  11   2       48.09       71.55     32.99 o 
   0  12   2     1992.68     1942.70     77.76 o 
   1  12   2       12.74        9.58      3.66 o 
   2  12   2      567.83      548.44     22.59 o 
   3  12   2        8.89       15.51      4.86 o 
   4  12   2      309.63      292.02     16.37 o 
   5  12   2      495.49      494.84     23.79 o 
   6  12   2      775.25      745.59     34.54 o 
   7  12   2      676.17      634.03     27.32 o 
   8  12   2      500.36      525.89     28.01 o 
   9  12   2       82.34       86.85     10.26 o 
  10  12   2       19.12        7.66      8.86 o 
  11  12   2       29.25       16.80      9.17 o 
  12  12   2      162.22      133.61     15.11 o 
  13  12   2       14.84       37.07     32.62 o 
   1  13   2      456.95      461.32     18.71 o 
   2  13   2     1118.32     1053.80     38.22 o 
   3  13   2      495.54      481.01     19.46 o 
   4  13   2      268.72      269.98     13.39 o 
   5  13   2        8.67       10.37      6.52 o 
   6  13   2       27.32       31.69      7.31 o 
   7  13   2       47.79       48.61      8.46 o 
   8  13   2      439.15      444.44     22.95 o 
   9  13   2       17.01       23.25      8.80 o 
  10  13   2      793.56      821.80     36.62 o 
  11  13   2       49.57       58.35     10.83 o 
  12  13   2      240.35      261.35     41.89 o 
  13  13   2       13.58      -16.31     30.77 o 
   0  14   2      159.77      144.54     20.94 o 
   1  14   2       16.09       25.28      5.92 o 
   2  14   2      151.85      164.71     10.08 o 
   3  14   2      226.36      225.64     11.98 o 
   4  14   2      105.46      104.24      8.31 o 
   5  14   2      289.21      260.88     19.25 o 
   6  14   2       15.19        8.08      8.84 o 
   7  14   2      298.17      298.33     17.26 o 
   8  14   2      150.53      144.52     12.37 o 
   9  14   2      476.01      509.06     24.91 o 
  10  14   2        0.37       -3.17     10.17 o 
  11  14   2      612.95      659.60     34.98 o 
  12  14   2       62.96       52.64     32.99 o 
   1  15   2      740.05      743.52     34.37 o 
   2  15   2       58.62       70.93      7.79 o 
   3  15   2      369.76      388.05     19.05 o 
   4  15   2      165.59      173.91     10.42 o 
   5  15   2      119.37      117.73     10.75 o 
   6  15   2      751.22      736.52     33.70 o 
   7  15   2       91.95       94.72     10.56 o 
   8  15   2      113.83      114.13     13.64 o 
   9  15   2      136.68      125.21     12.39 o 
  10  15   2       67.81       81.40     12.09 o 
  11  15   2       64.85       59.76     14.29 o 
  12  15   2      186.45      213.16     43.74 o 
   0  16   2      191.35      201.66     34.10 o 
   1  16   2       22.25        8.79      7.64 o 
   2  16   2      139.46      158.80     12.70 o 
   3  16   2       81.75       86.54      8.47 o 
   4  16   2     1225.11     1171.44     59.77 o 
   5  16   2      264.60      248.20     15.04 o 
   6  16   2       68.42       61.94      9.67 o 
   7  16   2      158.73      148.10     12.55 o 
   8  16   2       72.18       72.92     10.63 o 
   9  16   2      191.71      186.89     15.08 o 
  10  16   2      189.97      212.18     15.74 o 
  11  16   2       55.53       85.26     35.59 o 
  12  16   2      228.71      151.62     42.63 o 
   1  17   2      505.07      542.05     41.70 o 
   2  17   2      469.20      463.15     41.62 o 
   3  17   2     1491.81     1489.02     61.02 o 
   4  17   2       21.09       25.20      8.14 o 
   5  17   2     1357.05     1330.38     54.10 o 
   6  17   2       46.66       52.57      9.81 o 
   7  17   2      484.80      521.54     27.11 o 
   8  17   2      497.11      504.24     32.35 o 
   9  17   2      207.95      225.79     16.74 o 
  10  17   2      254.27      278.65     26.77 o 
  11  17   2      209.20      236.14     47.08 o 
   0  18   2     2498.82     2486.70    189.06 o 
   1  18   2       16.32       -3.09     15.60 o 
   2  18   2      906.24      982.77     65.99 o 
   3  18   2      170.45      186.31     14.71 o 
   4  18   2       89.14       93.56     29.47 o 
   5  18   2       79.28       84.50     15.94 o 
   6  18   2     1214.80     1260.82     62.25 o 
   7  18   2       48.63       50.46     10.48 o 
   8  18   2      748.53      807.67     38.37 o 
   9  18   2       20.86       35.40     11.61 o 
  10  18   2        2.74       10.63     16.14 o 
  11  18   2       61.08       73.03     39.29 o 
   1  19   2      700.37      681.12     59.31 o 
   2  19   2      399.43      421.84     48.19 o 
   3  19   2      193.06      234.81     25.02 o 
   4  19   2      161.77      117.14     34.10 o 
   5  19   2      215.04      255.79     21.22 o 
   6  19   2       83.65       81.15     14.44 o 
   7  19   2      207.53      237.99     45.78 o 
   8  19   2       69.15       67.02     34.66 o 
   9  19   2       82.10       30.03     32.25 o 
  10  19   2       54.12      116.77     40.78 o 
   0  20   2       62.19       21.87     25.21 o 
   1  20   2       75.95       76.91     20.10 o 
   2  20   2      587.51      594.69     45.78 o 
   3  20   2      168.44      177.94     37.81 o 
   4  20   2     1284.69     1290.80    110.84 o 
   5  20   2      155.85      178.31     36.70 o 
   6  20   2      176.25      176.98     17.57 o 
   7  20   2       18.57       23.93     13.27 o 
   8  20   2        2.45       12.45     12.75 o 
   9  20   2       52.63      103.80     37.07 o 
   1  21   2      260.89      292.74     68.40 o 
   2  21   2      127.89      123.05     22.78 o 
   3  21   2       25.93       47.82     28.92 o 
   4  21   2       86.53       62.65     33.73 o 
   5  21   2       62.07       16.68     32.25 o 
   6  21   2      103.10      117.88     39.29 o 
   7  21   2        6.13       22.24     31.51 o 
   8  21   2       64.65      111.21     41.15 o 
   9  21   2       30.94       50.05     35.59 o 
   0  22   2      186.08      220.20     38.55 o 
   1  22   2       26.27       36.35     19.78 o 
   2  22   2      134.81      163.06     25.49 o 
   3  22   2       66.03       57.83     30.40 o 
   4  22   2      240.24      195.36     43.37 o 
   5  22   2       92.62      105.28     40.04 o 
   6  22   2       26.10      -14.83     34.10 o 
   7  22   2       99.70      129.38     40.41 o 
   8  22   2       10.26        6.67     37.81 o 
   1  23   2       17.75       27.40     20.74 o 
   2  23   2       63.58       23.73     32.25 o 
   3  23   2        2.69      -19.28     30.03 o 
   4  23   2       60.17       16.68     34.85 o 
   5  23   2        0.13       11.49     35.96 o 
   6  23   2        0.16      -34.10     34.10 o 
   7  23   2        6.26       -2.22     32.99 o 
   0  24   2      104.75      108.25     34.10 o 
   1  24   2       42.93       38.06     20.52 o 
   2  24   2       39.94       11.12     31.88 o 
   3  24   2        1.71      -14.46     28.92 o 
   4  24   2        7.65      -20.76     34.85 o 
   5  24   2       73.52       48.56     40.04 o 
   6  24   2       20.65       -6.67     38.18 o 
   1  25   2       17.54      -28.17     28.17 o 
   2  25   2       27.52       25.21     31.88 o 
   3  25   2       45.10        5.19     35.22 o 
   4  25   2       63.84       50.79     39.29 o 
   0  26   2       54.47       63.02     32.25 o 
   1  26   2       13.01       23.35     31.51 o 
   2  26   2      164.10      189.80     42.26 o 
   2   0   3     1576.57     1633.70    100.09 o 
   4   0   3       61.96       75.32      7.59 o 
   6   0   3      715.34      706.57     61.17 o 
   8   0   3     3286.38     3188.18    156.32 o 
  10   0   3     1541.29     1597.15     82.75 o 
  12   0   3        3.52       22.30     14.74 o 
  14   0   3       14.74        8.16     27.43 o 
   0   1   3     3260.17     3349.33    203.52 o 
   1   1   3      400.05      417.94     23.19 o 
   2   1   3      193.62      185.63      9.00 o 
   3   1   3       19.45       43.36      4.41 o 
   4   1   3     1685.89     1727.09     55.03 o 
   5   1   3      969.98      968.60     32.80 o 
   6   1   3       29.79       28.18      8.45 o 
   7   1   3      137.34      127.96     12.18 o 
   8   1   3      237.70      237.95     16.02 o 
   9   1   3      116.55      127.15     13.58 o 
  10   1   3      169.71      152.51     13.07 o 
  11   1   3      620.79      674.23     29.63 o 
  12   1   3      381.68      407.37     21.09 o 
  13   1   3      590.62      654.88     34.19 o 
  14   1   3       25.51       36.16     20.16 o 
   1   2   3     1381.30     1315.11     44.86 o 
   2   2   3      203.59      185.80     11.21 o 
   3   2   3      979.82      909.35     37.39 o 
   4   2   3      429.20      419.21     15.78 o 
   5   2   3     1683.45     1768.12     52.65 o 
   6   2   3      699.91      680.67     30.56 o 
   7   2   3     1371.95     1376.88     57.34 o 
   8   2   3      187.89      185.38     15.04 o 
   9   2   3      225.63      239.85     16.97 o 
  10   2   3      230.29      242.55     18.77 o 
  11   2   3      115.16      122.32     12.12 o 
  12   2   3      297.22      326.21     19.04 o 
  13   2   3       22.06       12.81      8.63 o 
  14   2   3      344.58      363.54     34.21 o 
   0   3   3     7275.13     7549.15    399.20 o 
   1   3   3     1655.48     1754.77     60.40 o 
   2   3   3     7904.60     8022.66    273.13 o 
   3   3   3     1553.36     1717.92     59.51 o 
   4   3   3     4134.40     4086.20    152.80 o 
   5   3   3     2045.09     2198.26     83.07 o 
   6   3   3     1126.71     1101.44     54.73 o 
   7   3   3      109.06      109.55     11.33 o 
   8   3   3      927.40      892.40     56.16 o 
   9   3   3     1106.49     1139.88     52.14 o 
  10   3   3     1165.00     1132.76     51.23 o 
  11   3   3      264.37      232.93     22.34 o 
  12   3   3       96.38      106.87     15.08 o 
  13   3   3       37.21       37.03      9.30 o 
  14   3   3      222.27      233.60     28.70 o 
   1   4   3     5531.38     5555.10    179.24 o 
   2   4   3     2081.87     1954.23     65.96 o 
   3   4   3     4922.74     4708.68    157.14 o 
   4   4   3      447.92      446.86     21.46 o 
   5   4   3     3538.20     3472.71    168.51 o 
   6   4   3      686.54      679.29     41.43 o 
   7   4   3     1870.89     1809.39     75.87 o 
   8   4   3     1271.25     1218.54     53.47 o 
   9   4   3      886.64      840.33     39.52 o 
  10   4   3      580.69      533.56     28.96 o 
  11   4   3      222.66      191.93     17.61 o 
  12   4   3      165.72      155.23     12.84 o 
  13   4   3      254.97      247.30     33.73 o 
  14   4   3       74.88       71.90     22.15 o 
   0   5   3    17857.75    18470.95    838.23 o 
   1   5   3       33.80       48.44      4.62 o 
   2   5   3     4835.24     4844.40    162.52 o 
   3   5   3      285.42      296.58     12.80 o 
   4   5   3     3753.79     3691.54    148.58 o 
   5   5   3      152.38      183.82     14.93 o 
   6   5   3     1440.80     1368.02     68.75 o 
   7   5   3      192.13      176.37     19.83 o 
   8   5   3     3671.62     3502.79    140.39 o 
   9   5   3       14.98       12.85      9.42 o 
  10   5   3      440.21      436.36     26.17 o 
  11   5   3        4.53        5.73      8.02 o 
  12   5   3      162.90      138.71     12.97 o 
  13   5   3       51.33       59.45     12.58 o 
  14   5   3      236.10      258.39     29.34 o 
   1   6   3     2937.89     2788.64     96.68 o 
   2   6   3     1105.39     1107.57     38.58 o 
   3   6   3     2411.51     2300.23     81.79 o 
   4   6   3      146.55      164.11     10.57 o 
   5   6   3     2410.53     2372.19    117.48 o 
   6   6   3     1210.09     1138.15     63.01 o 
   7   6   3      641.54      521.75     33.08 o 
   8   6   3      215.80      200.03     15.18 o 
   9   6   3      205.22      226.02     17.67 o 
  10   6   3      558.87      590.03     24.89 o 
  11   6   3      133.64      132.56     11.65 o 
  12   6   3      114.58      106.94     11.30 o 
  13   6   3       77.00       85.58     19.39 o 
  14   6   3       29.57       21.69     20.71 o 
   0   7   3      737.34      651.98     33.99 o 
   1   7   3       69.63       83.26      5.94 o 
   2   7   3      516.18      463.14     17.34 o 
   3   7   3      783.27      753.96     28.00 o 
   4   7   3     2379.46     2199.86     71.65 o 
   5   7   3       43.44       36.55      9.17 o 
   6   7   3      763.33      721.86     56.16 o 
   7   7   3      534.36      497.49     30.01 o 
   8   7   3      444.97      464.31     44.67 o 
   9   7   3      312.54      290.84     15.48 o 
  10   7   3      268.96      279.17     15.43 o 
  11   7   3      207.31      210.78     13.95 o 
  12   7   3       73.31       70.53     10.34 o 
  13   7   3        3.84       -1.37     11.26 o 
  14   7   3      190.46      224.01     30.14 o 
   1   8   3     1339.42     1340.12     46.86 o 
   2   8   3      214.13      194.70     10.28 o 
   3   8   3      896.98      926.22     29.17 o 
   4   8   3      630.35      574.18     24.83 o 
   5   8   3      223.56      234.90     16.92 o 
   6   8   3     2861.03     2795.93    129.87 o 
   7   8   3       18.38       15.47      9.44 o 
   8   8   3      984.09      938.39     37.92 o 
   9   8   3       91.03       76.78      9.16 o 
  10   8   3      130.97      134.96     11.30 o 
  11   8   3        0.13        0.13      8.23 o 
  12   8   3      320.78      325.48     18.43 o 
  13   8   3        6.01        7.71     19.09 o 
   0   9   3     1854.03     1776.77     87.98 o 
   1   9   3      446.10      472.43     16.30 o 
   2   9   3      310.57      295.20     11.20 o 
   3   9   3      181.21      192.67      8.09 o 
   4   9   3      493.87      471.05     28.61 o 
   5   9   3     1616.81     1589.82     79.68 o 
   6   9   3      287.09      312.55     15.92 o 
   7   9   3      694.74      687.92     29.66 o 
   8   9   3      273.78      251.62     15.13 o 
   9   9   3      977.25      973.08     41.62 o 
  10   9   3      109.39      113.38     10.74 o 
  11   9   3      348.91      331.01     21.88 o 
  12   9   3      217.32      228.19     14.79 o 
  13   9   3      382.44      386.84     34.34 o 
   1  10   3      480.33      519.14     15.40 o 
   2  10   3      505.33      494.12     15.51 o 
   3  10   3      263.19      265.42     10.02 o 
   4  10   3      142.40      131.71      8.88 o 
   5  10   3        5.38        3.41      5.48 o 
   6  10   3      102.54       95.93      9.15 o 
   7  10   3       22.76       28.58      7.33 o 
   8  10   3      301.62      301.03     17.49 o 
   9  10   3      193.19      156.01     12.74 o 
  10  10   3      704.19      671.14     28.38 o 
  11  10   3       25.03       25.47      9.03 o 
  12  10   3      112.95      134.57     12.78 o 
  13  10   3       47.16       36.73     22.00 o 
   0  11   3      298.20      275.39     13.65 o 
   1  11   3        9.34       12.74      3.37 o 
   2  11   3      897.51      890.82     26.20 o 
   3  11   3      825.88      804.33     25.76 o 
   4  11   3     1206.58     1231.00     52.57 o 
   5  11   3      806.35      795.02     34.14 o 
   6  11   3      722.69      655.29     30.28 o 
   7  11   3      152.15      162.31     12.06 o 
   8  11   3       71.29       67.96      9.10 o 
   9  11   3       63.11       67.40      9.74 o 
  10  11   3      144.67      133.23     12.27 o 
  11  11   3      317.78      308.82     17.65 o 
  12  11   3      166.53      178.47     14.05 o 
  13  11   3      118.35      139.77     26.46 o 
   1  12   3     2413.63     2441.12     66.71 o 
   2  12   3      743.64      737.03     22.59 o 
   3  12   3     1510.33     1577.76     53.28 o 
   4  12   3      344.75      346.98     19.57 o 
   5  12   3      640.24      649.02     27.02 o 
   6  12   3     1287.44     1285.47     50.34 o 
   7  12   3     1165.83     1150.32     45.40 o 
   8  12   3      182.65      191.65     15.03 o 
   9  12   3      679.62      695.82     32.22 o 
  10  12   3      110.83      124.86     12.49 o 
  11  12   3       60.73       45.86     10.05 o 
  12  12   3       81.62       85.26     15.19 o 
   0  13   3     1849.52     1890.80     77.07 o 
   1  13   3      340.68      332.42     11.94 o 
   2  13   3     2449.07     2429.60     74.21 o 
   3  13   3      342.27      288.74     15.86 o 
   4  13   3     4275.90     4219.11    157.06 o 
   5  13   3      371.63      339.64     18.51 o 
   6  13   3      608.90      621.51     30.19 o 
   7  13   3      119.98      111.38     10.17 o 
   8  13   3      408.75      407.57     22.36 o 
   9  13   3       75.55      103.07     11.08 o 
  10  13   3      276.74      295.10     18.44 o 
  11  13   3        1.06       -7.48      9.80 o 
  12  13   3       93.57       80.68     16.36 o 
   1  14   3     1406.68     1401.16     40.29 o 
   2  14   3      694.87      661.74     22.48 o 
   3  14   3     1454.00     1444.53     69.14 o 
   4  14   3       11.49       13.96      6.96 o 
   5  14   3     1698.63     1647.75     67.04 o 
   6  14   3      322.67      311.63     17.81 o 
   7  14   3      558.09      550.85     26.62 o 
   8  14   3      219.96      211.37     14.87 o 
   9  14   3       67.95       61.90     11.01 o 
  10  14   3       87.06      106.80     15.55 o 
  11  14   3       55.21       30.25     11.35 o 
  12  14   3       12.25       -0.73     21.30 o 
   0  15   3     3373.01     3256.02    122.88 o 
   1  15   3      392.62      370.98     14.88 o 
   2  15   3     1401.21     1408.66     50.28 o 
   3  15   3      516.38      525.95     24.91 o 
   4  15   3      146.49      166.93     20.47 o 
   5  15   3        1.43        5.96      7.30 o 
   6  15   3     1158.89     1218.49     49.23 o 
   7  15   3       96.03       87.81     11.00 o 
   8  15   3      664.74      650.16     30.58 o 
   9  15   3       52.00       41.50     10.71 o 
  10  15   3      144.25      155.55     15.04 o 
  11  15   3        6.18        1.62     22.43 o 
   1  16   3       97.84       96.04      9.19 o 
   2  16   3      963.77      940.67     35.43 o 
   3  16   3      237.41      262.79     16.56 o 
   4  16   3       32.64       28.16      8.07 o 
   5  16   3      455.13      470.46     23.60 o 
   6  16   3      177.34      172.82     25.15 o 
   7  16   3      170.28      202.43     16.69 o 
   8  16   3      372.31      377.99     21.17 o 
   9  16   3        2.32        4.75     10.38 o 
  10  16   3       39.34       46.81     13.96 o 
  11  16   3        3.23      -10.51     16.28 o 
   0  17   3      382.63      420.89     26.93 o 
   1  17   3       95.55      105.16     11.13 o 
   2  17   3      134.14      154.14     11.99 o 
   3  17   3      240.55      263.53     16.24 o 
   4  17   3      266.99      290.39     17.22 o 
   5  17   3        3.91        1.25      8.05 o 
   6  17   3      107.34       89.19     10.76 o 
   7  17   3       16.36       19.33      9.87 o 
   8  17   3       31.75       43.45     17.06 o 
   9  17   3       28.78       42.18     11.14 o 
  10  17   3       86.75       85.05     18.17 o 
   1  18   3       35.35       29.19     12.43 o 
   2  18   3       83.73       63.52     12.60 o 
   3  18   3      209.57      198.92     14.60 o 
   4  18   3        6.27       13.32      9.31 o 
   5  18   3       45.00       57.25     12.10 o 
   6  18   3       91.02      101.31     11.86 o 
   7  18   3       13.48        5.65     10.15 o 
   8  18   3       64.40       69.83     11.92 o 
   9  18   3        9.11       16.46     11.55 o 
  10  18   3       61.98       84.49     20.15 o 
   0  19   3      329.20      398.88     45.97 o 
   1  19   3        3.98       -0.12     17.01 o 
   2  19   3      167.68      182.37     17.22 o 
   3  19   3      134.61      120.63     15.29 o 
   4  19   3       73.89       85.32     11.27 o 
   5  19   3      170.97      184.28     15.10 o 
   6  19   3       39.85       37.72     11.02 o 
   7  19   3      129.02      145.46     14.73 o 
   8  19   3      111.94      109.76     14.38 o 
   9  19   3      169.50      169.59     27.99 o 
   1  20   3       36.81       23.73     19.14 o 
   2  20   3       72.91       44.48     28.92 o 
   3  20   3       83.37       88.28     14.78 o 
   4  20   3       44.22       34.32     13.33 o 
   5  20   3      100.76       87.22     16.03 o 
   6  20   3       65.11       65.03     12.55 o 
   7  20   3       69.76       74.06     15.36 o 
   8  20   3      240.36      279.23     51.71 o 
   9  20   3       31.18       83.04     22.61 o 
   0  21   3       13.95       30.77     28.92 o 
   1  21   3       27.74       38.55     31.14 o 
   2  21   3      212.12      211.67     41.52 o 
   3  21   3       57.10       73.77     32.99 o 
   4  21   3      120.28      122.34     24.10 o 
   5  21   3       87.13       86.83     15.71 o 
   6  21   3      266.08      321.95     35.59 o 
   7  21   3       35.01       58.20     36.70 o 
   8  21   3      167.15      160.15     44.11 o 
   1  22   3      340.78      358.10     50.05 o 
   2  22   3      111.47      115.66     36.70 o 
   3  22   3      204.28      255.79     44.86 o 
   4  22   3       24.63        3.34     32.99 o 
   5  22   3      157.27      138.27     40.78 o 
   6  22   3      210.11      291.75     50.42 o 
   7  22   3      129.50       87.49     40.78 o 
   1  23   3       29.28       47.45     32.25 o 
   2  23   3      108.92       67.10     35.22 o 
   3  23   3       85.36       83.78     37.81 o 
   4  23   3      192.98      186.47     43.74 o 
   5  23   3       14.13      -20.76     34.48 o 
   6  23   3       78.79      105.65     42.26 o 
   1  24   3      230.36      291.00     46.34 o 
   2  24   3       83.69       81.93     38.18 o 
   3  24   3      192.27      110.84     40.04 o 
   4  24   3        1.31        3.34     36.70 o 
   1  25   3       19.42       45.97     35.59 o 
   2  25   3       93.17       81.93     38.55 o 
   0   0   4     8069.84     8632.27    500.82 o 
   2   0   4     5273.05     5432.56    226.48 o 
   4   0   4      422.81      431.85     20.85 o 
   6   0   4     5410.40     5355.73    264.24 o 
   8   0   4     2749.39     2712.72    136.79 o 
  10   0   4      396.64      361.18     27.33 o 
  12   0   4       68.86       67.20     18.97 o 
   1   1   4     4294.18     4645.78    160.59 o 
   2   1   4     3040.32     3163.44    105.39 o 
   3   1   4     3488.49     3628.70    117.60 o 
   4   1   4      244.05      250.59     11.36 o 
   5   1   4      545.15      545.42     18.74 o 
   6   1   4      272.09      248.55     17.16 o 
   7   1   4      371.86      368.57     23.88 o 
   8   1   4      345.77      342.52     24.90 o 
   9   1   4      518.44      536.30     34.21 o 
  10   1   4      670.57      658.05     30.18 o 
  11   1   4      123.94      104.65     13.26 o 
  12   1   4      107.79      123.96     14.34 o 
  13   1   4       35.39       52.32     13.76 o 
   1   2   4      144.96      137.54      8.51 o 
   2   2   4     1812.88     1771.27     65.93 o 
   3   2   4      272.27      306.15     13.48 o 
   4   2   4     3964.39     3967.97    129.98 o 
   5   2   4      424.93      401.88     15.34 o 
   6   2   4     1267.50     1253.92     55.34 o 
   7   2   4      504.61      505.17     28.15 o 
   8   2   4      228.67      190.26     15.98 o 
   9   2   4      394.92      398.76     24.93 o 
  10   2   4      246.29      267.65     18.03 o 
  11   2   4      164.90      166.92     15.05 o 
  12   2   4      190.40      177.34     15.99 o 
  13   2   4        7.49       13.50     12.31 o 
   1   3   4      580.96      540.86     34.10 o 
   2   3   4       51.65       37.92      5.45 o 
   3   3   4      469.85      474.41     20.58 o 
   4   3   4      442.92      434.60     17.82 o 
   5   3   4      728.31      718.78     32.07 o 
   6   3   4      974.95      938.72     43.84 o 
   7   3   4      494.23      451.04     25.25 o 
   8   3   4       29.30       16.42     10.61 o 
   9   3   4      136.38      141.26     15.04 o 
  10   3   4       33.90       23.76     12.71 o 
  11   3   4       66.12       57.40     14.96 o 
  12   3   4      505.69      528.83     46.27 o 
  13   3   4        7.56        8.63     12.84 o 
   0   4   4     2600.98     2617.60    131.84 o 
   1   4   4       49.78       43.25      5.86 o 
   2   4   4      551.79      529.21     21.16 o 
   3   4   4      236.46      225.71     11.64 o 
   4   4   4      367.29      344.33     16.96 o 
   5   4   4      507.91      495.73     20.85 o 
   6   4   4      147.11      168.97     17.15 o 
   7   4   4     2253.50     2159.36     91.99 o 
   8   4   4      612.91      590.80     31.97 o 
   9   4   4      705.51      661.56     35.38 o 
  10   4   4       35.17       46.16     13.47 o 
  11   4   4      239.18      235.74     20.79 o 
  12   4   4      114.88      124.11     17.28 o 
  13   4   4       76.83       53.72     10.97 o 
   1   5   4      560.33      577.46     23.09 o 
   2   5   4      529.17      504.01     20.60 o 
   3   5   4       67.03       81.28      7.25 o 
   4   5   4      108.68      105.46      8.75 o 
   5   5   4      173.89      155.93     11.08 o 
   6   5   4      107.71       95.27     12.83 o 
   7   5   4      125.27       99.09     15.10 o 
   8   5   4      432.98      414.12     25.06 o 
   9   5   4       80.14       61.39     13.31 o 
  10   5   4      802.27      810.13     42.00 o 
  11   5   4       15.31       10.56     12.63 o 
  12   5   4      170.42      171.18     18.57 o 
  13   5   4        8.65       -9.84     14.71 o 
   0   6   4     2507.30     2426.53    119.39 o 
   1   6   4      412.42      425.70     17.10 o 
   2   6   4      457.23      459.01     22.37 o 
   3   6   4      355.02      359.84     15.06 o 
   4   6   4       34.21       34.43      7.07 o 
   5   6   4      487.46      486.14     20.96 o 
   6   6   4      364.36      377.90     26.45 o 
   7   6   4      179.43      144.71     15.50 o 
   8   6   4      567.98      521.16     29.02 o 
   9   6   4      174.50      172.77     15.76 o 
  10   6   4        3.98        9.33     12.55 o 
  11   6   4      237.95      204.08     19.19 o 
  12   6   4       41.20       34.39     10.80 o 
  13   6   4      252.19      263.00     26.50 o 
   1   7   4     1101.69     1099.83     38.08 o 
   2   7   4      290.04      284.54     12.87 o 
   3   7   4      767.94      772.67     43.44 o 
   4   7   4      693.31      705.46     30.85 o 
   5   7   4      473.70      439.08     21.38 o 
   6   7   4      919.18      876.50     49.74 o 
   7   7   4      418.93      413.39     26.98 o 
   8   7   4       95.52      100.16     14.69 o 
   9   7   4      238.02      221.39     17.87 o 
  10   7   4       39.04       48.60     13.61 o 
  11   7   4       84.68       70.57     10.88 o 
  12   7   4      163.58      148.59     13.58 o 
  13   7   4        2.88       14.69     14.73 o 
   0   8   4     1175.56     1124.42     53.15 o 
   1   8   4      166.13      149.28      9.15 o 
   2   8   4     4362.06     4375.37    151.64 o 
   3   8   4      201.67      204.66     12.22 o 
   4   8   4     4477.94     4328.26    168.11 o 
   5   8   4       60.02       58.37     11.66 o 
   6   8   4      457.00      497.28     30.63 o 
   7   8   4      210.24      219.42     19.57 o 
   8   8   4      304.84      287.67     23.87 o 
   9   8   4       19.48       30.93     11.19 o 
  10   8   4      956.61      894.21     36.66 o 
  11   8   4      200.94      210.91     14.69 o 
  12   8   4      175.59      169.06     14.35 o 
  13   8   4       18.18        6.23     14.63 o 
   1   9   4     1675.11     1703.02     61.56 o 
   2   9   4     1034.66      997.05     37.27 o 
   3   9   4     2280.92     2088.97     81.74 o 
   4   9   4      403.04      398.81     20.28 o 
   5   9   4     1426.06     1358.71     72.35 o 
   6   9   4      946.35      902.58     51.71 o 
   7   9   4      877.25      837.67     50.53 o 
   8   9   4      415.33      389.29     27.96 o 
   9   9   4      496.84      487.96     24.87 o 
  10   9   4      146.21      147.58     12.63 o 
  11   9   4      155.08      160.59     13.17 o 
  12   9   4       44.48       23.69     11.02 o 
   0  10   4     5081.07     4701.96    226.25 o 
   1  10   4        3.47        7.87      5.83 o 
   2  10   4     1711.90     1701.42     59.07 o 
   3  10   4       71.07       59.15      8.25 o 
   4  10   4      339.72      314.39     16.78 o 
   5  10   4      111.46      101.86     13.98 o 
   6  10   4     1675.07     1579.80     81.10 o 
   7  10   4      322.36      289.28     23.60 o 
   8  10   4      642.90      643.77     30.29 o 
   9  10   4       20.01       19.29      8.83 o 
  10  10   4       13.30        3.60      8.44 o 
  11  10   4        3.64        0.14      9.72 o 
  12  10   4        4.59        9.52     10.73 o 
   1  11   4     1275.34     1193.60     43.40 o 
   2  11   4      225.89      232.60     14.19 o 
   3  11   4      523.00      524.47     24.05 o 
   4  11   4      161.16      156.70     15.76 o 
   5  11   4      668.45      663.05     52.08 o 
   6  11   4      421.62      405.49     26.86 o 
   7  11   4      462.02      404.68     39.29 o 
   8  11   4      207.83      195.24     13.94 o 
   9  11   4       62.27       59.04     17.06 o 
  10  11   4      145.08      141.37     13.91 o 
  11  11   4       66.97       74.15     11.36 o 
  12  11   4       56.74       58.88     15.46 o 
   0  12   4      682.51      660.72     34.30 o 
   1  12   4      263.45      265.49     13.52 o 
   2  12   4      244.28      267.40     15.21 o 
   3  12   4       82.78       78.07      9.33 o 
   4  12   4      666.24      667.84     41.00 o 
   5  12   4       91.63      134.81     15.41 o 
   6  12   4       79.23       88.63     13.89 o 
   7  12   4      334.40      344.07     25.03 o 
   8  12   4      107.84       96.49     11.31 o 
   9  12   4      121.79      124.38     12.77 o 
  10  12   4      112.17      120.25     13.10 o 
  11  12   4       23.30       25.78     10.25 o 
   1  13   4     1468.73     1442.02     53.29 o 
   2  13   4       42.33       43.10      8.37 o 
   3  13   4      102.42       85.83     13.08 o 
   4  13   4      170.55      178.98     17.01 o 
   5  13   4      115.88      112.77     14.46 o 
   6  13   4      488.05      505.66     33.40 o 
   7  13   4      266.14      233.94     15.09 o 
   8  13   4       39.06       39.82      9.63 o 
   9  13   4       58.06       45.65     10.48 o 
  10  13   4       13.40       15.44     10.27 o 
  11  13   4       13.41        7.56     10.03 o 
   0  14   4      183.66      197.39     16.65 o 
   1  14   4        9.57       11.85      7.57 o 
   2  14   4        0.08       -2.30      8.05 o 
   3  14   4      109.99      113.24     14.15 o 
   4  14   4      302.55      347.11     25.12 o 
   5  14   4       69.95       46.63     13.50 o 
   6  14   4       27.44       19.56     12.68 o 
   7  14   4      409.76      381.30     20.66 o 
   8  14   4       47.21       49.73     13.12 o 
   9  14   4      349.58      384.19     21.46 o 
  10  14   4       48.50       54.08     11.82 o 
  11  14   4      136.84      117.09     19.46 o 
   1  15   4      105.46      119.30     11.72 o 
   2  15   4      373.50      373.21     47.27 o 
   3  15   4       50.81       51.86     16.87 o 
   4  15   4      477.02      435.15     30.00 o 
   5  15   4      120.08      121.47     17.79 o 
   6  15   4        1.23        4.51      9.86 o 
   7  15   4      186.34      154.36     13.50 o 
   8  15   4       54.48       70.27     11.69 o 
   9  15   4       10.56       27.04     13.36 o 
  10  15   4      406.19      433.95     24.75 o 
   0  16   4      703.19      719.14     41.92 o 
   1  16   4        8.90       16.80     14.53 o 
   2  16   4      143.48      140.63     16.82 o 
   3  16   4       34.34       13.96     12.07 o 
   4  16   4       43.07       50.83     13.62 o 
   5  16   4      156.98      123.65     17.98 o 
   6  16   4      293.74      303.45     18.73 o 
   7  16   4      327.74      296.26     19.44 o 
   8  16   4      745.45      737.60     34.48 o 
   9  16   4      116.58      109.39     13.86 o 
  10  16   4       23.40       10.35     23.91 o 
   1  17   4      592.97      578.22     41.70 o 
   2  17   4      179.16      189.66     27.25 o 
   3  17   4      785.32      800.46     52.08 o 
   4  17   4       14.55       19.07     13.44 o 
   5  17   4      232.82      229.77     22.44 o 
   6  17   4      128.71      153.13     13.78 o 
   7  17   4      204.36      197.30     15.96 o 
   8  17   4      253.45      239.80     20.11 o 
   9  17   4      152.21      132.56     17.51 o 
   0  18   4       80.16       81.93     28.54 o 
   1  18   4        2.62        2.76     12.55 o 
   2  18   4      413.66      421.89     30.21 o 
   3  18   4       22.87       16.60     13.72 o 
   4  18   4     1083.22     1092.72     59.20 o 
   5  18   4       33.26       24.00     10.30 o 
   6  18   4      199.96      226.20     16.85 o 
   7  18   4       26.50       29.05     11.48 o 
   8  18   4        1.92       -9.12     10.99 o 
   9  18   4       25.35       17.11     18.72 o 
   1  19   4      586.35      607.96     61.91 o 
   2  19   4      327.01      328.81     26.61 o 
   3  19   4      378.34      397.14     58.94 o 
   4  19   4       14.46        8.72     10.57 o 
   5  19   4      267.73      301.90     19.17 o 
   6  19   4      112.74      138.89     14.61 o 
   7  19   4      123.42      115.47     13.92 o 
   8  19   4       72.31       82.37     20.16 o 
   1  20   4       15.39       14.83     28.92 o 
   2  20   4      128.63       96.01     32.99 o 
   3  20   4       70.11       57.48     20.70 o 
   4  20   4       19.38       13.25     13.91 o 
   5  20   4      116.52      111.43     13.75 o 
   6  20   4      133.39      155.99     29.69 o 
   7  20   4       46.65       33.10     15.85 o 
   2  21   4      250.27      293.64     24.19 o 
   3  21   4      103.78      112.91     17.03 o 
   4  21   4        2.63       12.67     11.38 o 
   5  21   4       54.34       86.14     13.58 o 
   6  21   4        5.13       19.62     15.74 o 
   2  22   4      114.15      163.48     37.44 o 
   3  22   4       24.94       25.42     13.80 o 
   4  22   4       73.72      106.93     17.61 o 
   5  22   4        5.06      -31.51     32.62 o 
   2  23   4       31.57       11.49     34.85 o 
   3  23   4       11.10       10.75     32.99 o 
   2   0   5      955.01      970.39     43.03 o 
   4   0   5      187.19      187.64     13.70 o 
   6   0   5     1416.46     1423.79     77.46 o 
   8   0   5      400.04      344.94     35.40 o 
  10   0   5        4.87        0.59     16.09 o 
  12   0   5      153.00      170.39     26.09 o 
   0   1   5      253.88      271.24     17.03 o 
   1   1   5      345.01      340.04     13.35 o 
   2   1   5      217.27      216.50     11.31 o 
   3   1   5      225.23      240.13     12.38 o 
   4   1   5      166.57      169.80      8.66 o 
   5   1   5      525.02      513.43     23.09 o 
   6   1   5      452.58      449.46     23.22 o 
   7   1   5      365.73      345.41     19.14 o 
   8   1   5      321.13      284.28     18.70 o 
   9   1   5      492.42      476.23     35.53 o 
  10   1   5       53.40       50.27     12.50 o 
  11   1   5       99.95      108.19     15.20 o 
  12   1   5       41.47       26.86     14.04 o 
   1   2   5      818.34      844.80     29.32 o 
   2   2   5     1805.73     1886.96     57.68 o 
   3   2   5      630.45      661.62     22.59 o 
   4   2   5      355.79      350.65     14.93 o 
   5   2   5     1139.39     1092.92     49.66 o 
   6   2   5      115.75      125.61     15.00 o 
   7   2   5      314.88      332.23     22.58 o 
   8   2   5      293.76      319.64     19.96 o 
   9   2   5       30.71       31.75     11.19 o 
  10   2   5      591.94      598.10     29.59 o 
  11   2   5       30.62       22.78     12.83 o 
  12   2   5       27.77       21.15     14.31 o 
   0   3   5     4553.20     4790.08    221.88 o 
   1   3   5      130.51      153.98     10.48 o 
   2   3   5     1279.52     1299.30     43.10 o 
   3   3   5      327.84      292.73     15.57 o 
   4   3   5      774.43      769.37     31.49 o 
   5   3   5      243.57      237.89     18.97 o 
   6   3   5      367.27      361.20     22.91 o 
   7   3   5       14.48       18.87     11.60 o 
   8   3   5      856.25      812.79     40.65 o 
   9   3   5        4.09        6.43     13.12 o 
  10   3   5        5.10       -1.78     11.84 o 
  11   3   5       51.60       43.41     13.70 o 
  12   3   5       52.98       61.84     14.66 o 
   1   4   5     2533.58     2579.90     84.02 o 
   2   4   5      500.24      463.09     20.64 o 
   3   4   5     1908.14     1864.42     79.92 o 
   4   4   5      105.66      102.62      8.34 o 
   5   4   5      698.88      718.18     44.57 o 
   6   4   5      208.86      189.01     17.26 o 
   7   4   5      727.72      742.78     38.64 o 
   8   4   5      167.74      146.19     16.98 o 
   9   4   5      669.36      667.41     36.64 o 
  10   4   5       13.92       11.40     15.05 o 
  11   4   5      190.60      205.94     18.60 o 
  12   4   5      238.85      267.99     20.50 o 
   0   5   5      283.56      285.80     21.42 o 
   1   5   5       40.88       33.65      7.26 o 
   2   5   5     1803.43     1701.99     57.72 o 
   3   5   5      157.74      155.84     12.08 o 
   4   5   5     4700.13     4572.45    163.17 o 
   5   5   5       23.89       11.67     11.66 o 
   6   5   5      444.00      426.57     66.54 o 
   7   5   5       92.88      107.82     14.79 o 
   8   5   5      162.16      194.69     26.75 o 
   9   5   5       57.07       45.42     14.39 o 
  10   5   5      438.66      437.48     34.59 o 
  11   5   5       21.14       17.13     15.62 o 
  12   5   5      250.13      253.30     20.36 o 
   1   6   5     1591.07     1600.60     57.32 o 
   2   6   5      127.13      133.12     11.15 o 
   3   6   5     1187.69     1209.94     51.45 o 
   4   6   5      100.58      101.62     10.26 o 
   5   6   5      888.37      909.93     53.04 o 
   6   6   5      335.31      285.31     23.58 o 
   7   6   5      364.69      335.16     26.81 o 
   8   6   5       45.37       34.00     12.57 o 
   9   6   5      264.14      265.23     21.07 o 
  10   6   5       94.78      102.82     17.68 o 
  11   6   5       37.59       30.88     15.19 o 
  12   6   5       96.42       71.23     18.37 o 
   0   7   5      556.26      547.11     31.98 o 
   1   7   5      252.35      239.51     13.15 o 
   2   7   5       16.83        9.23      7.54 o 
   3   7   5       66.57       75.51      9.23 o 
   4   7   5      103.30      125.77     17.45 o 
   5   7   5      830.30      829.98     47.42 o 
   6   7   5      476.84      513.52     33.18 o 
   7   7   5      157.82      159.02     18.89 o 
   8   7   5      438.22      485.16     28.53 o 
   9   7   5       39.78       25.00     13.64 o 
  10   7   5      326.54      336.21     24.73 o 
  11   7   5       56.33       92.12     17.00 o 
   1   8   5      408.70      347.61     16.04 o 
   2   8   5      970.48      938.48     38.73 o 
   3   8   5      122.85      118.02     10.65 o 
   4   8   5       17.53        9.74      8.15 o 
   5   8   5       14.71       14.53      8.09 o 
   6   8   5      426.28      438.06     32.12 o 
   7   8   5       15.58       18.11     13.37 o 
   8   8   5      205.04      214.06     36.51 o 
   9   8   5       63.95       61.42     14.34 o 
  10   8   5      220.43      246.35     21.58 o 
  11   8   5       67.95       81.69     16.53 o 
   0   9   5      304.81      300.98     21.69 o 
   1   9   5       91.80       76.19      8.46 o 
   2   9   5      285.99      253.47     15.85 o 
   3   9   5      290.17      281.06     17.72 o 
   4   9   5      124.02      133.43     12.05 o 
   5   9   5       86.34       83.86     10.08 o 
   6   9   5       35.37       36.66     14.52 o 
   7   9   5      258.79      238.83     23.07 o 
   8   9   5       41.58       32.91     15.28 o 
   9   9   5      244.47      230.68     20.82 o 
  10   9   5       24.86        8.96     18.07 o 
  11   9   5      222.66      246.01     33.93 o 
   1  10   5      352.25      364.77     19.76 o 
   2  10   5       30.27       27.86      8.14 o 
   3  10   5      171.38      199.09     14.16 o 
   4  10   5      250.42      248.08     15.90 o 
   5  10   5      273.52      226.43     21.53 o 
   6  10   5      606.34      602.01     41.89 o 
   7  10   5       90.23       86.06     16.56 o 
   8  10   5       52.60       56.78     17.09 o 
   9  10   5       20.87        6.14     14.93 o 
  10  10   5       92.12      100.66     17.13 o 
  11  10   5       35.34       38.00     15.91 o 
   0  11   5      378.64      346.14     24.80 o 
   1  11   5      100.32      131.47     11.56 o 
   2  11   5      140.69      149.65     12.29 o 
   3  11   5       67.56       69.84     10.12 o 
   4  11   5      341.13      336.16     18.80 o 
   5  11   5       82.24       74.88     17.79 o 
   6  11   5       34.16       17.23     13.62 o 
   7  11   5       64.96       72.60     15.63 o 
   8  11   5      207.20      213.31     22.98 o 
   9  11   5      145.85      147.60     34.29 o 
  10  11   5      126.42      139.85     17.71 o 
   1  12   5      360.27      392.04     20.84 o 
   2  12   5      355.10      389.37     21.10 o 
   3  12   5      337.15      338.97     19.89 o 
   4  12   5       11.07        6.66      8.77 o 
   5  12   5      289.83      307.82     23.87 o 
   6  12   5       36.43       29.81     14.20 o 
   7  12   5      215.95      238.52     23.14 o 
   8  12   5      334.13      319.00     27.06 o 
   9  12   5      128.83      111.24     20.15 o 
  10  12   5      178.01      175.93     22.35 o 
   0  13   5     1350.76     1246.31     82.30 o 
   1  13   5       20.12       11.44      8.93 o 
   2  13   5      830.39      828.80     38.22 o 
   3  13   5        9.46       10.60      9.10 o 
   4  13   5      317.35      305.20     26.33 o 
   5  13   5      311.14      336.41     25.99 o 
   6  13   5      602.55      620.45     38.20 o 
   7  13   5      137.92      166.50     19.81 o 
   8  13   5      427.76      450.11     32.24 o 
   9  13   5      151.76      182.83     22.18 o 
  10  13   5       70.16       84.20     19.09 o 
   1  14   5      862.76      831.78     37.20 o 
   2  14   5      172.97      177.78     14.59 o 
   3  14   5      707.21      659.92     32.26 o 
   4  14   5       87.84      109.17     16.02 o 
   5  14   5      574.18      578.98     40.22 o 
   6  14   5      179.24      206.41     21.16 o 
   7  14   5      308.76      315.56     25.65 o 
   8  14   5       27.23       16.31     16.59 o 
   9  14   5       64.60       74.19     18.79 o 
   0  15   5      513.26      483.77     44.11 o 
   1  15   5        3.91       11.80      9.58 o 
   2  15   5      400.77      389.67     22.02 o 
   3  15   5        2.62      -11.19     13.53 o 
   4  15   5      928.03      956.05     68.21 o 
   5  15   5       47.76       57.15     15.55 o 
   6  15   5       72.00       74.38     16.59 o 
   7  15   5       37.01       39.31     15.98 o 
   8  15   5       49.28       64.44     18.95 o 
   9  15   5       28.93       16.68     31.88 o 
   1  16   5      125.07      101.48     18.72 o 
   2  16   5      256.26      266.92     21.41 o 
   3  16   5      154.47      144.34     18.43 o 
   4  16   5        2.14       -3.56     13.69 o 
   5  16   5       22.78       16.16     14.95 o 
   6  16   5       79.98       96.80     17.97 o 
   7  16   5        1.81       -1.65     15.55 o 
   8  16   5       34.43       36.91     18.44 o 
   0  17   5      746.70      830.01     60.43 o 
   1  17   5        3.96        8.79     12.70 o 
   2  17   5      146.89      180.24     20.66 o 
   3  17   5       83.93       87.06     16.28 o 
   4  17   5        4.52       13.11     14.26 o 
   5  17   5      142.91      145.21     19.73 o 
   6  17   5       76.41       88.57     18.65 o 
   7  17   5       23.98       42.47     17.83 o 
   1  18   5      172.98      222.05     26.69 o 
   2  18   5      231.55      250.62     22.98 o 
   3  18   5      185.76      196.46     39.29 o 
   4  18   5       97.06      106.26     18.22 o 
   5  18   5       48.30       56.39     18.14 o 
   6  18   5       30.62       45.37     17.55 o 
   7  18   5       22.05       20.02     32.25 o 
   0  19   5       52.12       36.70     18.91 o 
   1  19   5       10.45      -10.75     18.91 o 
   2  19   5       77.12       47.45     21.50 o 
   3  19   5       45.68       36.92     16.38 o 
   4  19   5      125.78      175.82     22.18 o 
   5  19   5       65.66       74.84     18.44 o 
   6  19   5       62.91       56.35     33.36 o 
   1  20   5       59.68       82.67     23.73 o 
   2  20   5       72.29      113.81     22.61 o 
   3  20   5       80.12       75.72     20.02 o 
   4  20   5       29.34       38.18     34.48 o 
   5  20   5       13.62      -32.62     32.62 o 
   0   0   6     2990.89     3340.01    165.87 o 
   2   0   6     1321.77     1345.91     53.57 o 
   4   0   6     1282.08     1365.08     93.05 o 
   6   0   6      115.91      148.79     20.73 o 
   8   0   6       93.63      110.47     20.27 o 
  10   0   6      374.15      434.97     87.49 o 
   1   1   6      946.79      996.66     29.68 o 
   2   1   6      805.64      805.57     26.15 o 
   3   1   6      930.22      944.42     29.79 o 
   4   1   6       19.21       11.32     10.28 o 
   5   1   6      918.83      979.45     40.37 o 
   6   1   6      268.73      301.19     19.39 o 
   7   1   6      457.16      501.52     25.86 o 
   8   1   6       97.35       88.71     15.23 o 
   9   1   6      125.38      104.96     15.60 o 
  10   1   6      147.33      140.44     16.90 o 
  11   1   6       99.59       88.67     25.53 o 
   0   2   6     1320.14     1361.05     62.20 o 
   1   2   6       70.40       87.74      8.08 o 
   2   2   6      382.18      421.90     18.03 o 
   3   2   6      135.31      126.02      9.46 o 
   4   2   6       10.76        5.08      9.79 o 
   5   2   6      121.08      111.45     13.85 o 
   6   2   6      359.11      375.08     21.65 o 
   7   2   6       44.82       53.56     12.89 o 
   8   2   6      386.42      399.99     23.59 o 
   9   2   6       29.11       27.05     13.69 o 
  10   2   6       13.68        2.20     14.04 o 
   1   3   6      169.85      175.50     10.32 o 
   2   3   6      142.69      162.05     11.57 o 
   3   3   6      723.98      752.11     34.53 o 
   4   3   6      359.43      342.46     22.73 o 
   5   3   6      156.85      156.24     17.07 o 
   6   3   6      277.69      272.67     18.37 o 
   7   3   6       85.23       75.72     13.47 o 
   8   3   6      286.04      295.46     20.55 o 
   9   3   6        2.63        9.60     13.16 o 
  10   3   6      225.78      245.87     20.04 o 
   0   4   6      351.20      383.53     26.00 o 
   1   4   6       20.69       11.29      7.51 o 
   2   4   6       43.78       35.62      8.67 o 
   3   4   6        6.95       19.08      9.49 o 
   4   4   6      971.92      949.14     56.79 o 
   5   4   6      117.44      102.16     15.96 o 
   6   4   6       21.60       18.50     12.78 o 
   7   4   6       59.05       61.10     15.70 o 
   8   4   6      120.80      118.78     17.64 o 
   9   4   6      230.11      221.19     19.30 o 
  10   4   6       26.78       22.74     15.48 o 
   1   5   6       80.32       88.20     11.04 o 
   2   5   6       39.87       21.69      9.66 o 
   3   5   6      116.44      120.15     12.89 o 
   4   5   6      114.36       98.02     18.37 o 
   5   5   6       55.35       67.50     16.57 o 
   6   5   6      439.09      473.03     29.19 o 
   7   5   6       25.52       21.30     14.38 o 
   8   5   6      211.53      240.41     21.38 o 
   9   5   6        6.96        9.28     15.93 o 
  10   5   6      139.29      159.14     17.13 o 
   0   6   6        6.96       28.31     12.17 o 
   1   6   6       62.38       69.93     10.49 o 
   2   6   6      198.34      219.54     16.14 o 
   3   6   6      628.11      614.58     29.21 o 
   4   6   6      852.10      967.14     55.46 o 
   5   6   6      156.19      152.11     19.68 o 
   6   6   6       87.20       95.45     18.43 o 
   7   6   6      165.00      187.09     19.73 o 
   8   6   6       21.45       11.19     15.36 o 
   9   6   6       52.17       56.62     16.34 o 
  10   6   6      192.50      191.52     22.69 o 
   1   7   6      428.48      443.16     24.34 o 
   2   7   6      292.11      298.23     18.47 o 
   3   7   6      315.27      312.89     18.01 o 
   4   7   6       11.30       10.36     13.27 o 
   5   7   6      118.43      117.79     17.63 o 
   6   7   6      165.91      142.37     20.63 o 
   7   7   6      146.87      115.26     16.45 o 
   8   7   6       79.72       75.59     17.24 o 
   9   7   6      107.42      112.54     26.44 o 
  10   7   6      135.60      121.58     27.12 o 
   0   8   6     1730.51     1740.10    119.00 o 
   1   8   6       91.81       82.29     11.73 o 
   2   8   6      493.19      498.85     25.74 o 
   3   8   6        4.43        3.11      9.26 o 
   4   8   6       57.26       71.39     16.34 o 
   5   8   6       15.32        9.30     13.72 o 
   6   8   6      341.98      410.06     86.00 o 
   7   8   6       45.19       62.77     18.25 o 
   8   8   6      328.04      356.18     26.39 o 
   9   8   6       87.38      106.26     18.35 o 
  10   8   6       48.39       90.82     36.70 o 
   1   9   6      656.09      608.00     30.24 o 
   2   9   6      528.38      528.51     26.32 o 
   3   9   6      753.51      710.23     33.31 o 
   4   9   6       25.59       28.40     14.60 o 
   5   9   6      582.64      527.52     45.60 o 
   6   9   6      367.83      325.83     28.32 o 
   7   9   6      206.78      203.52     31.14 o 
   8   9   6       62.10       44.26     19.30 o 
   9   9   6      137.11      181.65     20.29 o 
   0  10   6      111.22      113.81     20.02 o 
   1  10   6       46.42       39.38     10.12 o 
   2  10   6      387.08      356.31     20.66 o 
   3  10   6        5.43       22.54     10.17 o 
   4  10   6      631.93      606.54     40.53 o 
   5  10   6       40.37       44.15     16.56 o 
   6  10   6      143.37      130.60     19.19 o 
   7  10   6        6.76       14.96     17.01 o 
   8  10   6       86.83      104.19     20.93 o 
   9  10   6        5.82        0.08     22.14 o 
   1  11   6      171.96      174.97     17.13 o 
   2  11   6      134.42      136.90     13.56 o 
   3  11   6      418.16      394.01     22.18 o 
   4  11   6       94.65       71.13     16.98 o 
   5  11   6      253.62      234.48     27.25 o 
   6  11   6      333.99      334.55     28.71 o 
   7  11   6      111.68       90.14     19.77 o 
   8  11   6       12.14      -17.72     22.61 o 
   0  12   6      983.03      985.71     76.37 o 
   1  12   6       10.98       -4.98     10.93 o 
   2  12   6      384.74      387.93     21.99 o 
   3  12   6       36.61       30.41     11.00 o 
   4  12   6      242.80      229.07     35.59 o 
   5  12   6       29.62        6.56     34.10 o 
   6  12   6       37.24       61.59     29.10 o 
   7  12   6       20.37       22.19     17.10 o 
   8  12   6      183.53      282.48     43.00 o 
   1  13   6       49.65       60.76     15.57 o 
   2  13   6      142.22      145.24     14.23 o 
   3  13   6       12.05       16.88     10.75 o 
   4  13   6       54.41       64.74     15.85 o 
   5  13   6        4.86       13.77     14.74 o 
   6  13   6       40.85       38.96     17.28 o 
   7  13   6        9.40       11.87     17.28 o 
   8  13   6      108.85      146.80     38.55 o 
   0  14   6      246.26      278.40     31.88 o 
   1  14   6        6.65        0.35     11.64 o 
   2  14   6      157.55      141.27     17.04 o 
   3  14   6       55.19       63.56     17.95 o 
   4  14   6       82.42       95.69     17.90 o 
   5  14   6      106.97      139.08     19.68 o 
   6  14   6       98.53       53.94     18.87 o 
   7  14   6        1.84        5.19     29.66 o 
   1  15   6      118.25      134.64     17.29 o 
   2  15   6      116.34      109.42     22.61 o 
   3  15   6      109.68      111.66     22.04 o 
   4  15   6       17.62        5.08     14.93 o 
   5  15   6       99.88      134.94     31.14 o 
   6  15   6       81.95       84.15     31.88 o 
   0  16   6      215.94      186.09     26.69 o 
   1  16   6        0.26      -10.77     13.36 o 
   2  16   6      241.31      263.01     22.47 o 
   3  16   6       30.57       34.28     16.20 o 
   4  16   6      260.44      267.99     26.89 o 
   5  16   6       51.75       50.79     30.77 o 
   1  17   6      121.81      153.23     23.73 o 
   2  17   6      123.68      167.51     19.00 o 
   3  17   6      127.12      124.93     24.84 o 
   4  17   6       21.39       54.86     29.66 o 
   0  18   6      395.51      442.99     41.52 o 
   1  18   6        5.64        9.95     14.81 o 
   2  18   6      136.49      147.91     28.17 o 
   2   0   7      276.56      339.99     33.18 o 
   4   0   7       50.78       58.57     19.42 o 
   6   0   7      155.58      179.31     24.67 o 
   8   0   7      262.41      255.79     47.82 o 
   0   1   7      129.39      154.16     13.82 o 
   1   1   7       81.50       81.85      9.09 o 
   2   1   7       48.59       41.63     11.76 o 
   3   1   7        7.32       -1.16     11.59 o 
   4   1   7      155.18      168.97     16.95 o 
   5   1   7      276.35      282.36     20.23 o 
   6   1   7      176.91      191.49     17.83 o 
   7   1   7      170.16      192.81     18.17 o 
   8   1   7       99.71       99.13     27.52 o 
   1   2   7       18.78       16.81      8.03 o 
   2   2   7        2.27       -4.99      8.60 o 
   3   2   7       21.19       25.89     11.78 o 
   4   2   7       65.63       64.42     14.61 o 
   5   2   7       24.33       28.45     13.14 o 
   6   2   7      228.49      250.23     24.99 o 
   7   2   7       43.48       40.30     14.07 o 
   8   2   7        3.54        2.53     21.09 o 
   0   3   7      187.45      222.48     38.18 o 
   1   3   7       26.05       11.08      8.77 o 
   2   3   7      194.12      206.69     14.07 o 
   3   3   7       27.64        7.18     11.47 o 
   4   3   7      659.24      679.61     31.68 o 
   5   3   7       26.99       45.33     13.61 o 
   6   3   7      309.72      308.04     21.68 o 
   7   3   7       26.96       14.06     14.13 o 
   8   3   7       85.33       86.53     27.00 o 
   1   4   7      896.60      956.42     32.87 o 
   2   4   7      179.08      181.64     14.61 o 
   3   4   7      277.06      318.13     22.57 o 
   4   4   7        4.76      -12.33     12.33 o 
   5   4   7      201.52      182.93     17.47 o 
   6   4   7       10.58       21.79     13.83 o 
   7   4   7      102.86      106.29     16.01 o 
   8   4   7      139.02      142.63     27.34 o 
   0   5   7     1494.07     1486.43     72.74 o 
   1   5   7        7.60       10.30      8.68 o 
   2   5   7      466.93      427.06     25.90 o 
   3   5   7       15.15      -10.66     15.96 o 
   4   5   7      129.35      116.97     21.43 o 
   5   5   7        8.39        2.57     15.21 o 
   6   5   7      372.40      405.08     27.75 o 
   7   5   7       18.20       26.60     13.39 o 
   8   5   7      173.58      165.53     28.68 o 
   1   6   7      150.48      144.73     14.61 o 
   2   6   7      143.09      152.59     16.11 o 
   3   6   7      127.04      139.92     38.55 o 
   4   6   7       26.03       35.37     16.62 o 
   5   6   7      177.58      178.22     23.54 o 
   6   6   7       58.25       52.78     16.15 o 
   7   6   7      201.49      263.02     25.12 o 
   8   6   7       49.79       46.34     25.16 o 
   0   7   7      209.81      216.86     29.29 o 
   1   7   7       50.84       36.19     14.24 o 
   2   7   7      545.25      559.39     30.27 o 
   3   7   7       19.50       21.30     15.66 o 
   4   7   7      612.58      702.18     42.54 o 
   5   7   7       30.41       50.21     18.63 o 
   6   7   7       14.29        1.79     15.38 o 
   7   7   7       37.73       52.50     34.66 o 
   1   8   7      112.89      120.24     19.65 o 
   2   8   7      165.34      179.64     15.87 o 
   3   8   7       67.70       63.00     17.81 o 
   4   8   7      119.43      130.76     20.84 o 
   5   8   7       10.80        4.52     17.88 o 
   6   8   7      308.14      304.33     29.50 o 
   7   8   7        6.24      -11.81     22.24 o 
   0   9   7      298.68      325.11     33.73 o 
   1   9   7       19.90       -6.29     13.34 o 
   2   9   7       68.91       54.29     15.20 o 
   3   9   7       33.28       48.83     20.02 o 
   4   9   7      125.67      123.66     20.84 o 
   5   9   7       61.95       62.71     18.88 o 
   6   9   7       36.60       40.14     18.88 o 
   7   9   7       52.69       60.43     34.10 o 
   1  10   7       22.17       22.31     13.36 o 
   2  10   7      410.40      355.70     25.74 o 
   3  10   7       42.54       66.38     17.81 o 
   4  10   7       35.55       20.24     16.98 o 
   5  10   7       62.77       58.65     18.41 o 
   6  10   7       41.91       28.17     31.14 o 
   0  11   7      626.08      715.83     55.98 o 
   1  11   7       25.08        9.48     13.22 o 
   2  11   7      145.45      134.29     17.68 o 
   3  11   7       13.98       10.29     15.40 o 
   4  11   7       56.57       84.24     20.32 o 
   5  11   7      102.85       78.59     31.51 o 
   1  12   7      211.58      220.25     20.70 o 
   2  12   7      115.25      123.51     22.98 o 
   3  12   7      190.78      213.53     31.14 o 
   4  12   7       24.18       24.77     18.34 o 
   5  12   7       27.68       11.86     28.17 o 
   0  13   7      238.73      218.72     30.77 o 
   1  13   7        4.46      -14.13     14.13 o 
   2  13   7      193.59      188.58     20.37 o 
   3  13   7       12.94       16.68     22.24 o 
   4  13   7      493.47      599.06     63.39 o 
   1  14   7       78.86       75.24     16.51 o 
   2  14   7       20.63       17.14     15.46 o 
   0  15   7      199.74      175.71     28.17 o 
   1  15   7       36.68       28.63     16.11 o 
   0   0   8      660.03      659.86     58.94 o 
   2   0   8      191.01      221.95     45.78 o 
   4   0   8       66.36       57.82     34.10 o 
   1   1   8      112.52      108.28     17.28 o 
   2   1   8      177.22      210.03     19.42 o 
   3   1   8       96.86       92.76     16.51 o 
   4   1   8       17.04        2.73     13.67 o 
   0   2   8       98.91      107.19     18.73 o 
   1   2   8        4.18       -6.34     13.66 o 
   2   2   8       75.83       65.33     14.99 o 
   3   2   8        0.50        1.48     13.11 o 
   4   2   8      256.41      294.54     21.84 o 
   1   3   8        2.27      -13.64     13.64 o 
   2   3   8       75.46      120.68     17.56 o 
   3   3   8       80.83       74.19     15.78 o 
   4   3   8        6.97        8.16     14.41 o 
   0   4   8       53.11       46.71     23.35 o 
   1   4   8        9.87       -3.09     14.28 o 
   2   4   8       21.03        2.55     15.07 o 
   3   4   8       11.29       -5.93     15.20 o 
   4   4   8      129.40      141.59     21.38 o 
   1   5   8      202.71      217.06     37.81 o 
   2   5   8       90.29       90.58     17.25 o 
   3   5   8       33.15       37.36     14.06 o 
   4   5   8       34.68       38.92     32.62 o 
   0   6   8      108.58       64.87     25.58 o 
   1   6   8       58.55       34.90     21.13 o 
   2   6   8       60.47       53.59     17.89 o 
   3   6   8       27.63       27.62     16.54 o 
   1   7   8       36.70       26.57     35.22 o 
   2   7   8      191.44      172.94     23.45 o 
   0   8   8      133.15      127.15     27.06 o 
   1   8   8       13.61       10.39     32.81 o 
                                                 
